# Supplementary material for: Faster and more precise isotopic water analysis of discrete samples by predicting the repetitions’ asymptote instead of averaging last values
Source: MethodsX. 2022 Mar 3;9:101656. doi: 10.1016/j.mex.2022.101656 (PMC8938324; doi:10.1016/j.mex.2022.101656)
Supplement: Supplementary file 1 [file mmc1.zip]

Archive with 6 entries (5 files):
- mmc1/
- mmc1/calibration_example.py
- mmc1/HIDS2284_IsoWater_20200210_105830.csv
- mmc1/Isotope_calibrator.py
- mmc1/readme.txt
- mmc1/STD_ISO.xlsx
