# Supplementary material for: Faster and more precise isotopic water analysis of discrete samples by predicting the repetitions’ asymptote instead of averaging last values
Source: MethodsX. 2022 Mar 3;9:101656. doi: 10.1016/j.mex.2022.101656 (PMC8938324; doi:10.1016/j.mex.2022.101656)
Supplement: Supplementary file 1 [file mmc1.zip › mmc1/calibration_example.py]

# -*- coding: utf-8 -*-
"""
Created on Thu Feb 13 15:49:16 2020

@author: Nico Hachgenei

Isotope calibration and calculation
"""

from matplotlib import pyplot as plt

from Isotope_calibrator import calibrate

plt.style.use('ggplot')

# define various meteoric water lines to compare samples to
def GMWL_Craig(d18O):
    # Global meteoric water line (Craig, H. (1961). "Isotopic Variations in Meteoric Waters")
    dD = 8.0 * d18O + 10
    return dD

def GMWL(d18O):
    # updated Global meteoric water line (K. Rozanski, L. Araguas-Araguas, R. Gonfiantini, 1993, 'Isotope patterns in modern global precipitation')
    dD = 8.20 * d18O + 11.27
    return dD

def GardMWL(d18O):
    # Gard meteoric water line (Ladouche, B. (2009); Payne (1991))
    dD = 7.4 * d18O + 7.3
    return dD

def HerMWL(d18O):
    # Herault meteoric water line (Ladouche, B. (2009))
    dD = 8.0 * d18O + 13.5
    return dD

def MMWL(d18O):
    # eastern mediterranean meteoric water line (Gat & Carmi, 1970)
    dD = 8 * d18O + 22
    return dD

############ section for manual input #########################
fn = 'HIDS2284_IsoWater_20200210_105830.csv' # filename to raw picarro output (or path if stored in different directory)

calib_pos = [range(1,97), range(167,215)] # Positions where to look for standard mesurement results. Line column of raw data, list of value ranges with one entry if no drift correction is to be performed, multiple entries if drift correction is to be performed
std_names = [['Picarro DPL', 'Picarro MID', 'Picarro ZERO'], ['Picarro DPL2', 'Picarro MID2', 'Picarro ZERO2']] # names of the standards to use for calibration

# dictionary with standard names and their names used in the Picarro data file. can be replaced by None if names are the same
calib_dict = {'Picarro DPL' : 'Std Picarro DEPL - ampoule 1 /vial 1', 
              'Picarro MID' : 'Std Picarro MID - ampoule 1/vial 1', 
              'Picarro ZERO' : 'Std Picarro ZERO - ampoule 1/vial 1', 
              'Picarro DPL2' : 'Std Picarro DEPL - ampoule 1/vial 2', 
              'Picarro MID2' : 'Std Picarro MID - ampoule 1/vial 2', 
              'Picarro ZERO2' : 'Std Picarro ZERO - ampoule 1/vial 2', 
              'IAEA SLAP2' : 'IAEA SLAP2', 
              'IAEA VSMOW2' : 'IAEA VSMOW2'}

plot_MWL = True # plot samples on meteoric water lines
if plot_MWL:
    # names of samples to plot along with meteoric water lines
    samples = ['14/11/19 GAZ2', '14/11/19 GAZ4', '14/11/19 GAZ6', '14/11/19 GAZ8', '14/11/19 GAZ10', '14/11/19 GAZ12', '14/11/19 GAZ14']
############ end of section for manual input #################

# run calibration
cal, res = calibrate(fn=fn, cal_samples=std_names, calib_positions=calib_pos, res_fn = 'results_20200210_lim-inv-all.xlsx', cal_fn = 'calibration_20200210_lim-inv-all.xlsx', analysis_selection='limit', calib_dict=calib_dict, fct='inv')

if plot_MWL: # plot results on meteoric water line
    fig,ax = plt.subplots()
    ax.plot(res.loc[samples,'d18O_predicted'], res.loc[samples,'d2H_predicted'], '.')
    ax.plot(res.loc[samples,'d18O_predicted'].sort_values().values, GMWL(res.loc[samples,'d18O_predicted'].sort_values().values), label='GMWL')
    ax.plot(res.loc[samples,'d18O_predicted'].sort_values().values, GardMWL(res.loc[samples,'d18O_predicted'].sort_values().values), label='Gard MWL')
    ax.plot(res.loc[samples,'d18O_predicted'].sort_values().values, HerMWL(res.loc[samples,'d18O_predicted'].sort_values().values), label='Herault MWL')
    ax.plot(res.loc[samples,'d18O_predicted'].sort_values().values, MMWL(res.loc[samples,'d18O_predicted'].sort_values().values), label='East medit. MWL')
    ax.legend()
    ax.set_xlabel("d18O")
    ax.set_ylabel("d2H")
    fig.savefig("Gazel_meteoric_water_lines.png")
