# Supplementary material for: Faster and more precise isotopic water analysis of discrete samples by predicting the repetitions’ asymptote instead of averaging last values
Source: MethodsX. 2022 Mar 3;9:101656. doi: 10.1016/j.mex.2022.101656 (PMC8938324; doi:10.1016/j.mex.2022.101656)
Supplement: Supplementary file 1 [file mmc1.zip › mmc1/HIDS2284_IsoWater_20200210_105830.csv]

Line	Analysis	Time Code	Port	Inj Nr	d(18_16)Mean	d(D_H)Mean	H2O_Mean	Ignore	Good	Identifier 1	Identifier 2	Gas Configuration	Timestamp Mean	d(18_16)_SD	d(D_H)_SD	H2O_SD	d(18_16)_Sl	d(D_H)_Sl	H2O_Sl	baseline_shift	slope_shift	residuals	baseline_curvature	interval	ch4_ppm	h16od_adjust	h16od_shift	n2_flag	DAS Temp	Tray	Sample	Job	Method	Error Code
1	P-1751	2020/02/10 11:22:32	1-99	1	-6.192	-54.598	17135	-1	1	rincage	T1V1-ID2	H2O	1581334060.68	0.333	0.856	131.531	-0.005	0.018	3.192	76.511	37.805	0.965	53.690	0.874	-0.167	-0.0004	-0.0004	0	45.125	1	99	1	Picarro	0
2	P-1751	2020/02/10 11:31:27	1-99	2	-6.142	-48.566	17736	-1	1	rincage	T1V1-ID2	H2O	1581334595.45	0.191	0.533	137.589	-0.001	-0.008	3.320	78.941	39.700	0.999	55.130	0.874	-0.059	-0.0000	-0.0000	0	44.812	1	99	1	Picarro	0
3	P-1751	2020/02/10 11:40:22	1-99	3	-6.178	-48.139	17512	-1	1	rincage	T1V1-ID2	H2O	1581335129.93	0.218	0.523	143.276	-0.002	-0.006	3.476	78.687	38.906	0.943	50.633	0.875	-0.973	0.0000	0.0000	0	44.562	1	99	1	Picarro	0
4	P-1751	2020/02/10 11:49:17	1-99	4	-6.190	-47.786	17438	0	1	rincage	T1V1-ID2	H2O	1581335665.21	0.218	0.506	146.406	-0.002	-0.004	3.558	78.322	38.622	0.974	50.860	0.873	-1.072	0.0000	0.0000	0	44.625	1	99	1	Picarro	0
5	P-1751	2020/02/10 11:58:13	1-99	5	-6.230	-47.389	17422	0	1	rincage	T1V1-ID2	H2O	1581336200.57	0.225	0.473	149.170	-0.002	-0.005	3.627	77.258	39.484	0.966	52.691	0.873	-0.331	0.0000	0.0000	0	44.625	1	99	1	Picarro	0
6	P-1751	2020/02/10 12:07:08	1-99	6	-6.230	-47.073	17380	0	1	rincage	T1V1-ID2	H2O	1581336736.25	0.219	0.481	151.640	-0.002	-0.005	3.666	77.071	38.791	0.972	53.856	0.873	-0.098	-0.0000	-0.0000	0	44.688	1	99	1	Picarro	0
7	P-1751	2020/02/10 12:16:03	1-99	7	-6.251	-46.914	17436	0	1	rincage	T1V1-ID2	H2O	1581337271.06	0.229	0.455	152.822	-0.002	-0.003	3.715	76.895	39.311	1.058	55.192	0.874	0.304	0.0000	0.0000	0	44.688	1	99	1	Picarro	0
8	P-1751	2020/02/10 12:24:59	1-99	8	-6.286	-46.814	17408	0	1	rincage	T1V1-ID2	H2O	1581337807.05	0.229	0.426	153.595	-0.002	-0.003	3.742	76.773	39.123	1.055	55.327	0.872	0.320	-0.0000	-0.0000	0	44.625	1	99	1	Picarro	0
9	P-1751	2020/02/10 12:33:54	1-99	9	-6.241	-46.795	17404	0	1	rincage	T1V1-ID2	H2O	1581338341.96	0.216	0.465	154.895	-0.002	-0.004	3.775	76.900	38.977	1.031	55.009	0.872	0.176	0.0000	0.0000	0	44.500	1	99	1	Picarro	0
10	P-1751	2020/02/10 12:42:49	1-99	10	-6.252	-46.737	17433	0	1	rincage	T1V1-ID2	H2O	1581338877.85	0.220	0.427	155.786	-0.002	-0.004	3.792	77.108	39.480	0.990	53.339	0.872	-0.140	0.0000	0.0000	0	44.625	1	99	1	Picarro	0
11	P-1751	2020/02/10 12:51:44	1-99	11	-6.260	-46.615	17424	0	1	rincage	T1V1-ID2	H2O	1581339412.06	0.201	0.494	157.101	-0.002	-0.005	3.821	76.812	39.038	1.039	55.992	0.873	0.330	0.0000	0.0000	0	44.562	1	99	1	Picarro	0
12	P-1751	2020/02/10 13:00:39	1-99	12	-6.276	-46.607	17449	0	1	rincage	T1V1-ID2	H2O	1581339947.45	0.210	0.422	158.387	-0.002	-0.004	3.832	76.965	39.271	1.042	55.267	0.872	0.284	-0.0000	-0.0000	0	44.688	1	99	1	Picarro	0
13	P-1752	2020/02/10 13:09:37	1-01	1	-54.126	-386.848	17174	-1	1	IAEA SLAP2	T1V1-ID2	H2O	1581340485.09	0.251	1.894	157.072	0.004	0.045	3.827	75.318	39.778	1.010	50.752	0.871	0.590	0.0000	0.0000	0	44.750	1	1	2	Picarro	0
14	P-1752	2020/02/10 13:18:34	1-01	2	-56.352	-418.628	17186	-1	1	IAEA SLAP2	T1V1-ID2	H2O	1581341022.29	0.233	2.060	158.984	0.003	0.049	3.838	75.228	40.356	0.964	49.894	0.869	0.656	0.0000	0.0000	0	44.750	1	1	2	Picarro	0
15	P-1752	2020/02/10 13:27:31	1-01	3	-56.828	-426.381	17202	-1	1	IAEA SLAP2	T1V1-ID2	H2O	1581341559.12	0.214	1.848	157.421	0.002	0.044	3.840	75.460	40.423	0.939	48.899	0.871	0.475	-0.0000	-0.0000	0	44.812	1	1	2	Picarro	0
16	P-1752	2020/02/10 13:36:27	1-01	4	-57.014	-429.944	17219	0	1	IAEA SLAP2	T1V1-ID2	H2O	1581342094.23	0.189	1.609	158.705	0.002	0.038	3.844	75.674	40.320	0.920	48.850	0.871	0.382	0.0000	0.0000	0	44.750	1	1	2	Picarro	0
17	P-1752	2020/02/10 13:45:22	1-01	5	-57.203	-431.940	17256	0	1	IAEA SLAP2	T1V1-ID2	H2O	1581342630.63	0.192	1.414	157.073	0.001	0.034	3.849	75.840	40.042	0.966	49.847	0.872	0.519	0.0000	0.0000	0	44.750	1	1	2	Picarro	0
18	P-1752	2020/02/10 13:54:19	1-01	6	-57.295	-433.327	17231	0	1	IAEA SLAP2	T1V1-ID2	H2O	1581343166.71	0.196	1.361	159.445	0.002	0.032	3.851	75.648	39.828	1.003	50.617	0.869	0.675	-0.0000	-0.0000	0	44.875	1	1	2	Picarro	0
19	P-1752	2020/02/10 14:03:14	1-01	7	-57.330	-434.463	17243	0	1	IAEA SLAP2	T1V1-ID2	H2O	1581343702.70	0.207	1.203	159.489	0.001	0.028	3.867	75.686	40.612	0.930	48.521	0.870	0.379	-0.0000	-0.0000	0	44.812	1	1	2	Picarro	0
20	P-1752	2020/02/10 14:12:11	1-01	8	-57.387	-435.241	17287	0	1	IAEA SLAP2	T1V1-ID2	H2O	1581344238.76	0.189	1.202	158.933	0.001	0.028	3.879	75.880	40.499	0.939	49.644	0.870	0.592	0.0000	0.0000	0	44.812	1	1	2	Picarro	0
21	P-1752	2020/02/10 14:21:08	1-01	9	-57.420	-435.882	17254	0	1	IAEA SLAP2	T1V1-ID2	H2O	1581344775.85	0.166	1.100	159.766	0.001	0.025	3.893	75.929	40.246	0.922	48.667	0.872	0.269	0.0000	0.0000	0	44.938	1	1	2	Picarro	0
22	P-1752	2020/02/10 14:30:05	1-01	10	-57.437	-436.665	17231	0	1	IAEA SLAP2	T1V1-ID2	H2O	1581345312.92	0.175	1.076	159.213	0.000	0.024	3.885	76.593	39.688	0.859	46.318	0.870	-0.347	-0.0000	-0.0000	0	45.000	1	1	2	Picarro	0
23	P-1752	2020/02/10 14:39:02	1-01	11	-57.476	-436.918	17250	0	1	IAEA SLAP2	T1V1-ID2	H2O	1581345849.64	0.197	1.069	157.501	0.001	0.024	3.844	76.040	40.106	0.931	48.406	0.870	0.295	0.0000	0.0000	0	45.062	1	1	2	Picarro	0
24	P-1752	2020/02/10 14:47:59	1-01	12	-57.538	-437.354	17194	0	1	IAEA SLAP2	T1V1-ID2	H2O	1581346386.56	0.201	0.982	156.980	0.000	0.022	3.828	75.532	39.829	0.976	49.948	0.871	0.528	-0.0000	-0.0000	0	45.000	1	1	2	Picarro	0
25	P-1753	2020/02/10 14:56:55	1-02	1	-9.864	-98.313	17147	-1	1	rincage	T1V2-ID2	H2O	1581346923.28	0.305	1.178	159.803	-0.006	-0.027	3.896	75.548	38.232	1.022	54.202	0.872	0.277	-0.0000	-0.0000	0	44.812	1	2	2	Picarro	0
26	P-1753	2020/02/10 15:05:51	1-02	2	-7.608	-66.155	17568	-1	1	rincage	T1V2-ID2	H2O	1581347459.37	0.294	1.426	164.295	-0.005	-0.033	3.959	77.790	39.010	1.053	56.171	0.871	0.220	-0.0000	-0.0000	0	44.625	1	2	2	Picarro	0
27	P-1753	2020/02/10 15:14:48	1-02	3	-7.125	-58.780	17598	-1	1	rincage	T1V2-ID2	H2O	1581347995.27	0.253	1.246	164.284	-0.004	-0.028	3.975	77.758	40.246	1.000	53.593	0.872	-0.096	0.0000	0.0000	0	44.750	1	2	2	Picarro	0
28	P-1753	2020/02/10 15:23:45	1-02	4	-6.883	-55.691	17638	0	1	rincage	T1V2-ID2	H2O	1581348532.98	0.266	1.065	164.161	-0.004	-0.024	4.005	79.005	38.564	0.999	54.170	0.871	-0.493	0.0000	0.0000	0	44.938	1	2	2	Picarro	0
29	P-1753	2020/02/10 15:32:41	1-02	5	-6.808	-53.637	17657	0	1	rincage	T1V2-ID2	H2O	1581349069.28	0.250	0.887	164.509	-0.004	-0.019	3.986	78.528	39.204	0.994	55.046	0.871	-0.216	0.0000	0.0000	0	45.188	1	2	2	Picarro	0
30	P-1753	2020/02/10 15:41:37	1-02	6	-6.751	-52.289	17671	0	1	rincage	T1V2-ID2	H2O	1581349604.84	0.232	0.800	163.463	-0.003	-0.017	3.959	78.261	39.310	1.064	56.697	0.871	0.259	0.0000	0.0000	0	45.250	1	2	2	Picarro	0
31	P-1753	2020/02/10 15:50:33	1-02	7	-6.636	-51.275	17658	0	1	rincage	T1V2-ID2	H2O	1581350140.72	0.238	0.758	160.397	-0.003	-0.016	3.903	78.164	39.856	1.009	54.970	0.872	0.139	0.0000	0.0000	0	45.188	1	2	2	Picarro	0
32	P-1753	2020/02/10 15:59:29	1-02	8	-6.555	-50.518	17633	0	1	rincage	T1V2-ID2	H2O	1581350676.41	0.242	0.679	161.427	-0.003	-0.013	3.931	78.229	38.717	1.095	57.056	0.873	0.315	-0.0000	-0.0000	0	44.938	1	2	2	Picarro	0
33	P-1753	2020/02/10 16:08:26	1-02	9	-6.583	-50.074	17650	0	1	rincage	T1V2-ID2	H2O	1581351213.87	0.219	0.623	165.425	-0.003	-0.011	4.007	77.959	39.956	1.038	55.278	0.871	0.226	0.0000	0.0000	0	44.750	1	2	2	Picarro	0
34	P-1753	2020/02/10 16:17:23	1-02	10	-6.464	-49.885	17677	0	1	rincage	T1V2-ID2	H2O	1581351750.50	0.239	0.661	165.483	-0.003	-0.012	4.012	79.206	39.550	0.955	51.688	0.871	-0.887	0.0000	0.0000	0	44.688	1	2	2	Picarro	0
35	P-1753	2020/02/10 16:26:20	1-02	11	-6.499	-49.357	17702	0	1	rincage	T1V2-ID2	H2O	1581352287.85	0.228	0.573	164.803	-0.003	-0.009	3.992	78.637	40.008	0.981	53.709	0.872	-0.180	-0.0000	-0.0000	0	44.688	1	2	2	Picarro	0
36	P-1753	2020/02/10 16:35:16	1-02	12	-6.499	-49.015	17767	0	1	rincage	T1V2-ID2	H2O	1581352823.73	0.208	0.572	166.338	-0.002	-0.009	4.019	78.726	39.963	1.044	55.815	0.874	0.144	-0.0000	-0.0000	0	44.750	1	2	2	Picarro	0
37	P-1754	2020/02/10 16:44:13	1-03	1	-29.212	-217.696	17515	-1	1	Std Picarro DEPL - ampoule 1 /vial 1	T1V3-ID2	H2O	1581353360.44	0.210	0.831	164.777	0.000	0.018	3.991	77.198	40.316	0.991	52.435	0.871	0.340	0.0000	0.0000	0	44.812	1	3	2	Picarro	0
38	P-1754	2020/02/10 16:53:10	1-03	2	-30.314	-233.821	17494	-1	1	Std Picarro DEPL - ampoule 1 /vial 1	T1V3-ID2	H2O	1581353898.25	0.204	0.848	163.856	0.000	0.018	3.992	76.983	40.562	0.967	51.774	0.872	0.328	0.0000	0.0000	0	44.812	1	3	2	Picarro	0
39	P-1754	2020/02/10 17:02:07	1-03	3	-30.467	-237.917	17468	-1	1	Std Picarro DEPL - ampoule 1 /vial 1	T1V3-ID2	H2O	1581354435.27	0.197	0.732	164.617	-0.000	0.015	3.982	78.088	39.427	0.907	49.020	0.873	-0.599	0.0000	0.0000	0	44.812	1	3	2	Picarro	0
40	P-1754	2020/02/10 17:11:04	1-03	4	-30.632	-239.361	17433	0	1	Std Picarro DEPL - ampoule 1 /vial 1	T1V3-ID2	H2O	1581354972.37	0.212	0.696	162.773	-0.000	0.014	3.971	77.164	39.438	0.985	52.276	0.870	0.159	-0.0000	-0.0000	0	44.875	1	3	2	Picarro	0
41	P-1754	2020/02/10 17:20:01	1-03	5	-30.721	-240.291	17398	0	1	Std Picarro DEPL - ampoule 1 /vial 1	T1V3-ID2	H2O	1581355509.39	0.199	0.625	164.331	-0.001	0.012	3.987	76.855	39.332	0.995	52.709	0.871	0.341	0.0000	0.0000	0	44.938	1	3	2	Picarro	0
42	P-1754	2020/02/10 17:28:58	1-03	6	-30.741	-240.828	17404	0	1	Std Picarro DEPL - ampoule 1 /vial 1	T1V3-ID2	H2O	1581356046.36	0.197	0.540	162.823	-0.000	0.009	3.969	76.741	39.549	1.003	52.887	0.871	0.415	0.0000	0.0000	0	44.812	1	3	2	Picarro	0
43	P-1754	2020/02/10 17:37:55	1-03	7	-30.738	-241.349	17405	0	1	Std Picarro DEPL - ampoule 1 /vial 1	T1V3-ID2	H2O	1581356583.02	0.188	0.548	163.051	-0.001	0.010	3.977	76.790	40.158	0.958	50.734	0.870	0.093	-0.0000	-0.0000	0	44.875	1	3	2	Picarro	0
44	P-1754	2020/02/10 17:46:51	1-03	8	-30.813	-241.619	17366	0	1	Std Picarro DEPL - ampoule 1 /vial 1	T1V3-ID2	H2O	1581357118.80	0.201	0.548	163.667	-0.001	0.009	3.988	76.248	40.063	1.002	52.455	0.871	0.510	0.0000	0.0000	0	44.875	1	3	2	Picarro	0
45	P-1754	2020/02/10 17:55:48	1-03	9	-30.802	-241.853	17349	0	1	Std Picarro DEPL - ampoule 1 /vial 1	T1V3-ID2	H2O	1581357656.21	0.192	0.530	164.078	-0.000	0.009	3.982	76.365	39.617	0.998	52.575	0.870	0.472	0.0000	0.0000	0	44.875	1	3	2	Picarro	0
46	P-1754	2020/02/10 18:04:45	1-03	10	-30.749	-242.325	17301	0	1	Std Picarro DEPL - ampoule 1 /vial 1	T1V3-ID2	H2O	1581358193.64	0.195	0.496	163.302	-0.001	0.008	3.983	77.223	38.949	0.882	48.673	0.871	-0.603	-0.0000	-0.0000	0	44.938	1	3	2	Picarro	0
47	P-1754	2020/02/10 18:13:42	1-03	11	-30.776	-242.594	17334	0	1	Std Picarro DEPL - ampoule 1 /vial 1	T1V3-ID2	H2O	1581358729.99	0.201	0.517	163.144	-0.001	0.009	3.975	77.671	38.827	0.881	48.243	0.872	-0.880	-0.0000	-0.0000	0	44.938	1	3	2	Picarro	0
48	P-1754	2020/02/10 18:22:39	1-03	12	-30.747	-242.648	17303	0	1	Std Picarro DEPL - ampoule 1 /vial 1	T1V3-ID2	H2O	1581359267.35	0.209	0.479	163.187	-0.001	0.006	3.977	77.580	38.812	0.894	47.408	0.871	-0.962	-0.0000	-0.0000	0	44.875	1	3	2	Picarro	0
49	P-1755	2020/02/10 18:31:35	1-04	1	-21.926	-175.658	17533	-1	1	Std Picarro MID - ampoule 1/vial 1	T1V4-ID2	H2O	1581359802.91	0.200	0.385	163.125	-0.002	-0.001	3.998	77.830	39.849	0.954	51.620	0.872	-0.191	0.0000	0.0000	0	44.875	1	4	2	Picarro	0
50	P-1755	2020/02/10 18:40:31	1-04	2	-21.522	-169.083	17525	-1	1	Std Picarro MID - ampoule 1/vial 1	T1V4-ID2	H2O	1581360338.80	0.198	0.417	165.692	-0.002	-0.004	4.014	77.493	39.721	0.985	53.227	0.872	0.156	0.0000	0.0000	0	44.875	1	4	2	Picarro	0
51	P-1755	2020/02/10 18:49:28	1-04	3	-21.424	-167.576	17485	-1	1	Std Picarro MID - ampoule 1/vial 1	T1V4-ID2	H2O	1581360875.45	0.187	0.416	165.549	-0.002	-0.003	4.002	77.094	39.670	0.999	54.177	0.873	0.379	-0.0000	-0.0000	0	44.938	1	4	2	Picarro	0
52	P-1755	2020/02/10 18:58:24	1-04	4	-21.354	-166.955	17474	0	1	Std Picarro MID - ampoule 1/vial 1	T1V4-ID2	H2O	1581361412.37	0.228	0.416	164.879	-0.002	-0.002	4.020	77.106	39.528	1.036	54.071	0.871	0.347	-0.0000	-0.0000	0	44.938	1	4	2	Picarro	0
53	P-1755	2020/02/10 19:07:21	1-04	5	-21.351	-166.558	17486	0	1	Std Picarro MID - ampoule 1/vial 1	T1V4-ID2	H2O	1581361948.93	0.232	0.361	165.492	-0.002	-0.002	4.013	77.096	39.771	0.984	53.720	0.870	0.336	0.0000	0.0000	0	44.938	1	4	2	Picarro	0
54	P-1755	2020/02/10 19:16:17	1-04	6	-21.334	-166.365	17426	0	1	Std Picarro MID - ampoule 1/vial 1	T1V4-ID2	H2O	1581362485.27	0.203	0.385	163.767	-0.002	-0.001	3.998	76.918	39.553	1.006	53.053	0.870	0.179	-0.0000	-0.0000	0	44.938	1	4	2	Picarro	0
55	P-1755	2020/02/10 19:25:14	1-04	7	-21.325	-166.146	17412	0	1	Std Picarro MID - ampoule 1/vial 1	T1V4-ID2	H2O	1581363021.78	0.195	0.407	164.423	-0.002	-0.000	4.011	76.767	39.510	0.990	53.503	0.870	0.297	-0.0000	-0.0000	0	44.938	1	4	2	Picarro	0
56	P-1755	2020/02/10 19:34:11	1-04	8	-21.317	-166.002	17382	0	1	Std Picarro MID - ampoule 1/vial 1	T1V4-ID2	H2O	1581363558.61	0.186	0.388	164.786	-0.001	0.001	3.999	76.550	39.032	1.068	54.948	0.870	0.571	-0.0000	-0.0000	0	44.812	1	4	2	Picarro	0
57	P-1755	2020/02/10 19:43:08	1-04	9	-21.266	-166.115	17400	0	1	Std Picarro MID - ampoule 1/vial 1	T1V4-ID2	H2O	1581364095.82	0.199	0.387	164.049	-0.001	-0.001	3.997	77.479	38.949	0.935	51.536	0.871	-0.338	-0.0000	-0.0000	0	44.812	1	4	2	Picarro	0
58	P-1755	2020/02/10 19:52:05	1-04	10	-21.310	-165.892	17480	0	1	Std Picarro MID - ampoule 1/vial 1	T1V4-ID2	H2O	1581364632.75	0.208	0.399	165.476	-0.001	-0.001	4.010	77.370	39.481	0.994	53.070	0.871	0.087	0.0000	0.0000	0	44.875	1	4	2	Picarro	0
59	P-1755	2020/02/10 20:01:01	1-04	11	-21.267	-165.797	17359	0	1	Std Picarro MID - ampoule 1/vial 1	T1V4-ID2	H2O	1581365169.58	0.199	0.376	165.091	-0.001	0.001	3.999	76.590	39.324	0.984	53.016	0.872	0.249	0.0000	0.0000	0	44.812	1	4	2	Picarro	0
60	P-1755	2020/02/10 20:09:58	1-04	12	-21.245	-165.756	17369	0	1	Std Picarro MID - ampoule 1/vial 1	T1V4-ID2	H2O	1581365706.80	0.198	0.360	164.698	-0.001	0.001	3.992	76.526	39.640	0.989	53.032	0.870	0.352	-0.0000	-0.0000	0	44.875	1	4	2	Picarro	0
61	P-1756	2020/02/10 20:18:53	1-99	1	-7.481	-64.151	17686	-1	1	rincage	T1V1-ID2	H2O	1581366240.75	0.231	0.703	166.501	-0.003	-0.013	4.027	79.253	39.203	0.952	52.628	0.872	-0.624	0.0000	0.0000	0	44.875	1	99	3	Picarro	0
62	P-1756	2020/02/10 20:27:47	1-99	2	-6.785	-54.094	17654	-1	1	rincage	T1V1-ID2	H2O	1581366775.34	0.239	0.789	165.063	-0.003	-0.016	4.018	78.557	39.370	0.968	54.460	0.872	-0.242	-0.0000	-0.0000	0	44.875	1	99	3	Picarro	0
63	P-1756	2020/02/10 20:36:43	1-99	3	-6.662	-51.439	17670	-1	1	rincage	T1V1-ID2	H2O	1581367310.73	0.236	0.704	166.134	-0.003	-0.014	4.043	78.262	39.391	1.027	56.058	0.873	0.178	0.0000	0.0000	0	44.688	1	99	3	Picarro	0
64	P-1756	2020/02/10 20:45:38	1-99	4	-6.593	-50.363	17714	0	1	rincage	T1V1-ID2	H2O	1581367846.23	0.224	0.605	167.717	-0.003	-0.011	4.060	78.540	39.552	1.045	55.661	0.871	0.130	0.0000	0.0000	0	44.688	1	99	3	Picarro	0
65	P-1756	2020/02/10 20:54:32	1-99	5	-6.543	-49.634	17628	0	1	rincage	T1V1-ID2	H2O	1581368380.21	0.217	0.662	166.972	-0.002	-0.012	4.045	78.191	39.051	1.052	55.837	0.872	0.234	-0.0000	-0.0000	0	44.750	1	99	3	Picarro	0
66	P-1756	2020/02/10 21:03:28	1-99	6	-6.568	-49.198	17679	0	1	rincage	T1V1-ID2	H2O	1581368916.11	0.202	0.573	166.278	-0.002	-0.009	4.044	77.918	39.600	1.098	57.536	0.873	0.612	-0.0000	-0.0000	0	44.688	1	99	3	Picarro	0
67	P-1756	2020/02/10 21:12:23	1-99	7	-6.507	-48.901	17691	0	1	rincage	T1V1-ID2	H2O	1581369450.47	0.221	0.543	167.192	-0.002	-0.009	4.044	78.228	39.658	1.049	56.137	0.872	0.350	-0.0000	-0.0000	0	44.812	1	99	3	Picarro	0
68	P-1756	2020/02/10 21:21:18	1-99	8	-6.431	-48.601	17678	0	1	rincage	T1V1-ID2	H2O	1581369986.13	0.232	0.549	166.288	-0.002	-0.009	4.029	78.237	39.458	1.049	56.318	0.871	0.250	-0.0000	-0.0000	0	44.688	1	99	3	Picarro	0
69	P-1756	2020/02/10 21:30:12	1-99	9	-6.429	-48.461	17651	0	1	rincage	T1V1-ID2	H2O	1581370519.86	0.209	0.530	166.656	-0.002	-0.008	4.036	78.124	40.244	0.993	53.507	0.872	-0.127	0.0000	0.0000	0	44.562	1	99	3	Picarro	0
70	P-1756	2020/02/10 21:39:08	1-99	10	-6.455	-48.211	17630	0	1	rincage	T1V1-ID2	H2O	1581371056.01	0.212	0.530	165.916	-0.002	-0.008	4.038	77.894	39.577	1.055	55.873	0.872	0.346	-0.0000	-0.0000	0	44.500	1	99	3	Picarro	0
71	P-1756	2020/02/10 21:48:02	1-99	11	-6.416	-48.011	17640	0	1	rincage	T1V1-ID2	H2O	1581371591.00	0.214	0.537	166.624	-0.002	-0.008	4.032	77.979	39.443	1.060	56.332	0.872	0.359	-0.0000	-0.0000	0	44.375	1	99	3	Picarro	0
72	P-1756	2020/02/10 21:56:58	1-99	12	-6.398	-47.895	17644	0	1	rincage	T1V1-ID2	H2O	1581372126.34	0.229	0.510	166.929	-0.003	-0.007	4.040	78.083	39.818	1.029	54.729	0.872	0.120	-0.0000	-0.0000	0	44.250	1	99	3	Picarro	0
73	P-1757	2020/02/10 22:05:55	1-05	1	0.864	-5.254	17452	-1	1	Std Picarro ZERO - ampoule 1/vial 1	T1V5-ID2	H2O	1581372663.66	0.234	0.724	165.270	-0.003	-0.013	4.002	76.962	39.097	1.056	55.832	0.872	0.255	-0.0000	-0.0000	0	44.250	1	5	4	Picarro	0
74	P-1757	2020/02/10 22:14:52	1-05	2	1.291	-1.296	17406	-1	1	Std Picarro ZERO - ampoule 1/vial 1	T1V5-ID2	H2O	1581373200.24	0.240	0.773	166.180	-0.003	-0.015	4.018	77.795	38.499	0.933	52.182	0.873	-0.757	-0.0000	-0.0000	0	44.125	1	5	4	Picarro	0
75	P-1757	2020/02/10 22:23:49	1-05	3	1.363	0.016	17400	-1	1	Std Picarro ZERO - ampoule 1/vial 1	T1V5-ID2	H2O	1581373736.63	0.237	0.642	165.054	-0.003	-0.012	3.995	77.099	38.552	1.010	55.040	0.872	-0.109	-0.0000	-0.0000	0	44.125	1	5	4	Picarro	0
76	P-1757	2020/02/10 22:32:46	1-05	4	1.397	0.650	17380	0	1	Std Picarro ZERO - ampoule 1/vial 1	T1V5-ID2	H2O	1581374274.25	0.233	0.644	164.243	-0.002	-0.012	4.005	76.561	38.681	1.053	56.776	0.871	0.407	-0.0000	-0.0000	0	44.188	1	5	4	Picarro	0
77	P-1757	2020/02/10 22:41:42	1-05	5	1.435	1.084	17353	0	1	Std Picarro ZERO - ampoule 1/vial 1	T1V5-ID2	H2O	1581374810.23	0.231	0.618	164.444	-0.003	-0.010	4.004	76.445	38.483	1.058	56.848	0.873	0.300	0.0000	0.0000	0	44.125	1	5	4	Picarro	0
78	P-1757	2020/02/10 22:50:39	1-05	6	1.495	1.306	17316	0	1	Std Picarro ZERO - ampoule 1/vial 1	T1V5-ID2	H2O	1581375347.67	0.214	0.607	163.375	-0.002	-0.010	3.982	76.389	38.674	1.031	55.183	0.872	0.072	0.0000	0.0000	0	44.062	1	5	4	Picarro	0
79	P-1757	2020/02/10 22:59:36	1-05	7	1.488	1.592	17327	0	1	Std Picarro ZERO - ampoule 1/vial 1	T1V5-ID2	H2O	1581375884.27	0.225	0.552	164.837	-0.003	-0.009	3.985	76.180	38.597	1.054	56.856	0.873	0.484	-0.0000	-0.0000	0	44.062	1	5	4	Picarro	0
80	P-1757	2020/02/10 23:08:34	1-05	8	1.558	1.443	17273	0	1	Std Picarro ZERO - ampoule 1/vial 1	T1V5-ID2	H2O	1581376421.12	0.207	0.615	164.516	-0.002	-0.010	4.002	77.038	37.919	0.966	53.199	0.873	-0.561	-0.0000	-0.0000	0	44.000	1	5	4	Picarro	0
81	P-1757	2020/02/10 23:17:30	1-05	9	1.572	1.751	17224	0	1	Std Picarro ZERO - ampoule 1/vial 1	T1V5-ID2	H2O	1581376957.31	0.241	0.601	163.985	-0.003	-0.010	3.980	76.272	38.502	0.985	53.022	0.870	-0.378	-0.0000	-0.0000	0	44.000	1	5	4	Picarro	0
82	P-1757	2020/02/10 23:26:26	1-05	10	1.541	1.969	17196	0	1	Std Picarro ZERO - ampoule 1/vial 1	T1V5-ID2	H2O	1581377494.27	0.233	0.559	162.892	-0.002	-0.009	3.965	75.802	38.516	1.020	54.355	0.872	0.057	-0.0000	-0.0000	0	44.000	1	5	4	Picarro	0
83	P-1757	2020/02/10 23:35:22	1-05	11	1.586	2.150	17176	0	1	Std Picarro ZERO - ampoule 1/vial 1	T1V5-ID2	H2O	1581378030.63	0.211	0.514	161.136	-0.002	-0.006	3.952	75.770	37.882	1.023	55.614	0.871	0.201	0.0000	0.0000	0	44.000	1	5	4	Picarro	0
84	P-1757	2020/02/10 23:44:19	1-05	12	1.603	2.325	17175	0	1	Std Picarro ZERO - ampoule 1/vial 1	T1V5-ID2	H2O	1581378567.75	0.236	0.525	163.801	-0.003	-0.008	3.967	75.428	38.497	1.033	55.523	0.872	0.322	-0.0000	-0.0000	0	44.000	1	5	4	Picarro	0
85	P-1758	2020/02/10 23:53:16	1-06	1	1.154	0.809	17343	-1	1	IAEA VSMOW2	T1V6-ID2	H2O	1581379103.51	0.229	0.566	164.776	-0.002	-0.009	3.991	76.497	38.653	1.034	55.787	0.872	0.189	-0.0000	-0.0000	0	43.938	1	6	4	Picarro	0
86	P-1758	2020/02/11 00:02:12	1-06	2	1.110	0.783	17356	-1	1	IAEA VSMOW2	T1V6-ID2	H2O	1581379640.30	0.206	0.511	163.567	-0.002	-0.007	3.984	76.409	38.465	1.089	57.137	0.872	0.363	-0.0000	-0.0000	0	44.000	1	6	4	Picarro	0
87	P-1758	2020/02/11 00:11:09	1-06	3	1.214	0.502	17315	-1	1	IAEA VSMOW2	T1V6-ID2	H2O	1581380176.71	0.216	0.512	164.989	-0.003	-0.007	3.985	77.414	37.829	0.965	52.964	0.874	-0.806	-0.0000	-0.0000	0	43.938	1	6	4	Picarro	0
88	P-1758	2020/02/11 00:20:06	1-06	4	1.255	0.472	17313	0	1	IAEA VSMOW2	T1V6-ID2	H2O	1581380714.34	0.234	0.545	163.505	-0.002	-0.008	3.981	77.642	38.200	0.934	50.943	0.872	-1.208	0.0000	0.0000	0	43.875	1	6	4	Picarro	0
89	P-1758	2020/02/11 00:29:03	1-06	5	1.180	0.817	17307	0	1	IAEA VSMOW2	T1V6-ID2	H2O	1581381251.41	0.228	0.519	164.361	-0.003	-0.006	3.986	76.857	38.442	0.968	53.124	0.871	-0.420	0.0000	0.0000	0	43.938	1	6	4	Picarro	0
90	P-1758	2020/02/11 00:38:00	1-06	6	1.183	0.896	17300	0	1	IAEA VSMOW2	T1V6-ID2	H2O	1581381788.59	0.210	0.497	163.600	-0.002	-0.007	3.988	76.591	38.262	1.023	54.792	0.871	-0.099	-0.0000	-0.0000	0	43.938	1	6	4	Picarro	0
91	P-1758	2020/02/11 00:46:56	1-06	7	1.258	0.772	17236	0	1	IAEA VSMOW2	T1V6-ID2	H2O	1581382324.23	0.215	0.473	162.896	-0.003	-0.006	3.981	76.951	37.822	0.935	52.451	0.869	-0.685	0.0000	0.0000	0	43.875	1	6	4	Picarro	0
92	P-1758	2020/02/11 00:55:53	1-06	8	1.226	1.062	17225	0	1	IAEA VSMOW2	T1V6-ID2	H2O	1581382860.84	0.239	0.504	163.796	-0.002	-0.004	3.976	76.136	38.522	1.011	53.824	0.870	-0.172	0.0000	0.0000	0	43.875	1	6	4	Picarro	0
93	P-1758	2020/02/11 01:04:49	1-06	9	1.219	1.141	17218	0	1	IAEA VSMOW2	T1V6-ID2	H2O	1581383397.96	0.243	0.485	162.700	-0.003	-0.005	3.968	75.801	38.461	1.036	55.485	0.871	0.209	-0.0000	-0.0000	0	43.812	1	6	4	Picarro	0
94	P-1758	2020/02/11 01:13:46	1-06	10	1.266	0.878	17218	0	1	IAEA VSMOW2	T1V6-ID2	H2O	1581383934.45	0.233	0.503	163.631	-0.002	-0.007	3.970	76.774	38.164	0.959	51.644	0.870	-0.737	-0.0000	-0.0000	0	43.812	1	6	4	Picarro	0
95	P-1758	2020/02/11 01:22:43	1-06	11	1.293	0.890	17208	0	1	IAEA VSMOW2	T1V6-ID2	H2O	1581384471.38	0.228	0.468	164.724	-0.003	-0.005	3.972	77.047	37.672	0.946	51.620	0.871	-1.008	-0.0000	-0.0000	0	43.875	1	6	4	Picarro	0
96	P-1758	2020/02/11 01:31:41	1-06	12	1.272	1.236	17206	0	1	IAEA VSMOW2	T1V6-ID2	H2O	1581385008.60	0.228	0.483	162.123	-0.002	-0.006	3.952	76.268	38.272	0.971	53.010	0.871	-0.398	-0.0000	-0.0000	0	43.812	1	6	4	Picarro	0
97	P-1759	2020/02/11 01:40:37	1-07	1	-6.433	-42.320	17183	-1	1	14/11/19 GAZ2	T1V7-ID2	H2O	1581385544.79	0.186	0.417	162.441	-0.001	0.001	3.962	75.731	38.507	0.980	53.830	0.871	0.116	-0.0000	-0.0000	0	43.812	1	7	5	Picarro	0
98	P-1759	2020/02/11 01:49:34	1-07	2	-6.778	-46.845	17484	-1	1	14/11/19 GAZ2	T1V7-ID2	H2O	1581386081.88	0.181	0.395	164.746	-0.001	-0.001	4.000	78.020	38.910	0.943	52.619	0.870	-0.614	0.0000	0.0000	0	43.812	1	7	5	Picarro	0
99	P-1759	2020/02/11 01:58:31	1-07	3	-6.891	-48.013	17708	-1	1	14/11/19 GAZ2	T1V7-ID2	H2O	1581386619.00	0.213	0.407	166.380	-0.001	-0.001	4.029	79.705	39.095	0.943	51.705	0.871	-1.074	0.0000	0.0000	0	43.750	1	7	5	Picarro	0
100	P-1759	2020/02/11 02:07:28	1-07	4	-6.896	-48.381	17715	0	1	14/11/19 GAZ2	T1V7-ID2	H2O	1581387156.20	0.190	0.439	165.789	-0.001	-0.003	4.014	80.132	38.765	0.940	50.712	0.872	-1.406	-0.0000	-0.0000	0	43.750	1	7	5	Picarro	0
101	P-1759	2020/02/11 02:16:25	1-07	5	-6.918	-48.734	17798	0	1	14/11/19 GAZ2	T1V7-ID2	H2O	1581387692.70	0.206	0.440	167.903	-0.002	-0.000	4.044	80.228	39.371	0.953	51.623	0.871	-1.178	0.0000	0.0000	0	43.750	1	7	5	Picarro	0
102	P-1759	2020/02/11 02:25:22	1-07	6	-6.937	-48.827	17795	0	1	14/11/19 GAZ2	T1V7-ID2	H2O	1581388229.47	0.197	0.391	167.397	-0.002	-0.001	4.054	80.235	39.143	0.942	52.190	0.872	-1.092	-0.0000	-0.0000	0	43.750	1	7	5	Picarro	0
103	P-1759	2020/02/11 02:34:19	1-07	7	-6.992	-49.083	17750	0	1	14/11/19 GAZ2	T1V7-ID2	H2O	1581388767.25	0.208	0.397	165.818	-0.001	-0.002	4.019	80.016	39.169	0.977	51.436	0.871	-1.162	0.0000	0.0000	0	43.750	1	7	5	Picarro	0
104	P-1759	2020/02/11 02:43:15	1-07	8	-6.965	-48.984	17716	0	1	14/11/19 GAZ2	T1V7-ID2	H2O	1581389303.03	0.212	0.397	166.258	-0.002	-0.002	4.027	79.434	39.434	0.940	52.370	0.872	-0.817	0.0000	0.0000	0	43.688	1	7	5	Picarro	0
105	P-1759	2020/02/11 02:52:12	1-07	9	-6.983	-49.182	17626	0	1	14/11/19 GAZ2	T1V7-ID2	H2O	1581389840.38	0.209	0.464	165.974	-0.002	-0.002	4.023	79.293	38.965	0.948	51.260	0.871	-1.086	-0.0000	-0.0000	0	43.688	1	7	5	Picarro	0
106	P-1759	2020/02/11 03:01:08	1-07	10	-6.968	-49.238	17575	0	1	14/11/19 GAZ2	T1V7-ID2	H2O	1581390376.28	0.218	0.444	165.872	-0.002	-0.002	4.018	79.109	38.636	0.943	51.206	0.871	-1.161	-0.0000	-0.0000	0	43.625	1	7	5	Picarro	0
107	P-1760	2020/02/11 03:10:04	1-08	1	-7.351	-51.370	17228	-1	1	14/11/19 GAZ4	T1V8-ID2	H2O	1581390912.50	0.214	0.448	163.171	-0.002	-0.002	3.979	76.918	37.895	0.941	51.766	0.871	-0.733	-0.0000	-0.0000	0	43.625	1	8	5	Picarro	0
108	P-1760	2020/02/11 03:19:00	1-08	2	-7.341	-51.555	17352	-1	1	14/11/19 GAZ4	T1V8-ID2	H2O	1581391448.57	0.217	0.415	165.002	-0.002	-0.003	3.995	77.695	38.204	0.951	51.361	0.871	-0.846	0.0000	0.0000	0	43.562	1	8	5	Picarro	0
109	P-1760	2020/02/11 03:27:57	1-08	3	-7.379	-51.930	17479	-1	1	14/11/19 GAZ4	T1V8-ID2	H2O	1581391985.49	0.214	0.467	164.983	-0.001	-0.001	3.999	78.697	38.206	0.942	50.991	0.871	-1.182	-0.0000	-0.0000	0	43.500	1	8	5	Picarro	0
110	P-1760	2020/02/11 03:36:54	1-08	4	-7.347	-51.876	17532	0	1	14/11/19 GAZ4	T1V8-ID2	H2O	1581392521.48	0.209	0.418	164.444	-0.002	-0.001	4.012	79.254	37.922	0.937	51.037	0.871	-1.322	0.0000	0.0000	0	43.500	1	8	5	Picarro	0
111	P-1760	2020/02/11 03:45:50	1-08	5	-7.347	-51.924	17442	0	1	14/11/19 GAZ4	T1V8-ID2	H2O	1581393058.03	0.212	0.414	164.113	-0.002	-0.001	4.001	78.628	38.148	0.938	50.418	0.872	-1.253	0.0000	0.0000	0	43.438	1	8	5	Picarro	0
112	P-1760	2020/02/11 03:54:47	1-08	6	-7.339	-51.908	17452	0	1	14/11/19 GAZ4	T1V8-ID2	H2O	1581393595.04	0.225	0.442	163.493	-0.002	-0.001	3.992	78.712	37.865	0.941	51.006	0.870	-1.275	-0.0000	-0.0000	0	43.438	1	8	5	Picarro	0
113	P-1760	2020/02/11 04:03:43	1-08	7	-7.389	-51.880	17441	0	1	14/11/19 GAZ4	T1V8-ID2	H2O	1581394130.52	0.213	0.428	163.661	-0.002	-0.001	3.993	78.011	38.780	0.913	51.403	0.870	-0.871	0.0000	0.0000	0	43.438	1	8	5	Picarro	0
114	P-1760	2020/02/11 04:12:39	1-08	8	-7.378	-51.888	17452	0	1	14/11/19 GAZ4	T1V8-ID2	H2O	1581394667.42	0.225	0.427	164.394	-0.001	-0.003	3.983	78.451	37.914	0.955	52.443	0.871	-0.912	-0.0000	-0.0000	0	43.375	1	8	5	Picarro	0
115	P-1760	2020/02/11 04:21:36	1-08	9	-7.381	-51.968	17345	0	1	14/11/19 GAZ4	T1V8-ID2	H2O	1581395204.32	0.230	0.452	164.698	-0.002	-0.001	3.989	77.920	38.104	0.971	50.579	0.871	-1.132	0.0000	0.0000	0	43.375	1	8	5	Picarro	0
116	P-1760	2020/02/11 04:30:33	1-08	10	-7.348	-51.944	17423	0	1	14/11/19 GAZ4	T1V8-ID2	H2O	1581395741.26	0.215	0.442	163.490	-0.001	-0.002	3.987	78.430	37.995	0.916	51.181	0.871	-1.124	-0.0000	-0.0000	0	43.312	1	8	5	Picarro	0
117	P-1761	2020/02/11 04:39:29	1-09	1	-8.535	-59.742	17474	-1	1	14/11/19 GAZ6	T1V9-ID2	H2O	1581396277.45	0.205	0.398	163.407	-0.001	-0.001	3.993	78.306	38.511	0.922	51.767	0.869	-0.848	-0.0000	-0.0000	0	43.375	1	9	5	Picarro	0
118	P-1761	2020/02/11 04:48:26	1-09	2	-8.578	-60.541	17467	-1	1	14/11/19 GAZ6	T1V9-ID2	H2O	1581396814.20	0.194	0.407	163.884	-0.000	-0.001	3.992	78.730	37.637	0.958	52.089	0.871	-1.068	-0.0000	-0.0000	0	43.250	1	9	5	Picarro	0
119	P-1761	2020/02/11 04:57:23	1-09	3	-8.586	-60.786	17397	-1	1	14/11/19 GAZ6	T1V9-ID2	H2O	1581397350.55	0.203	0.434	164.615	-0.001	-0.002	3.996	78.067	38.308	0.919	51.078	0.870	-1.086	0.0000	0.0000	0	43.250	1	9	5	Picarro	0
120	P-1761	2020/02/11 05:06:19	1-09	4	-8.586	-60.930	17406	0	1	14/11/19 GAZ6	T1V9-ID2	H2O	1581397886.87	0.206	0.459	163.440	-0.002	-0.000	3.985	78.221	38.555	0.948	49.844	0.871	-1.286	0.0000	0.0000	0	43.312	1	9	5	Picarro	0
121	P-1761	2020/02/11 05:15:15	1-09	5	-8.556	-60.998	17440	0	1	14/11/19 GAZ6	T1V9-ID2	H2O	1581398423.63	0.188	0.470	164.793	-0.001	-0.001	4.000	78.747	38.281	0.933	49.137	0.870	-1.566	0.0000	0.0000	0	43.312	1	9	5	Picarro	0
122	P-1761	2020/02/11 05:24:12	1-09	6	-8.594	-61.056	17380	0	1	14/11/19 GAZ6	T1V9-ID2	H2O	1581398959.78	0.212	0.427	164.309	-0.001	-0.001	3.983	78.194	38.712	0.929	48.429	0.871	-1.441	0.0000	0.0000	0	43.312	1	9	5	Picarro	0
123	P-1761	2020/02/11 05:33:08	1-09	7	-8.597	-61.048	17339	0	1	14/11/19 GAZ6	T1V9-ID2	H2O	1581399496.84	0.230	0.415	163.984	-0.001	-0.002	3.975	78.001	37.893	0.907	50.551	0.871	-1.196	0.0000	0.0000	0	43.250	1	9	5	Picarro	0
124	P-1761	2020/02/11 05:42:05	1-09	8	-8.605	-61.108	17298	0	1	14/11/19 GAZ6	T1V9-ID2	H2O	1581400033.54	0.220	0.474	164.262	-0.002	-0.002	3.990	77.786	38.204	0.911	49.128	0.869	-1.385	-0.0000	-0.0000	0	43.250	1	9	5	Picarro	0
125	P-1761	2020/02/11 05:51:02	1-09	9	-8.627	-61.149	17280	0	1	14/11/19 GAZ6	T1V9-ID2	H2O	1581400570.03	0.218	0.412	165.214	-0.002	0.000	3.985	77.498	37.763	0.919	51.393	0.870	-1.061	-0.0000	-0.0000	0	43.250	1	9	5	Picarro	0
126	P-1761	2020/02/11 05:59:58	1-09	10	-8.588	-61.091	17242	0	1	14/11/19 GAZ6	T1V9-ID2	H2O	1581401106.33	0.202	0.477	163.034	-0.001	-0.003	3.977	77.685	37.352	0.913	50.094	0.871	-1.275	0.0000	0.0000	0	43.188	1	9	5	Picarro	0
127	P-1762	2020/02/11 06:08:54	1-10	1	-8.575	-61.237	17098	-1	1	14/11/19 GAZ8	T1V10-ID2	H2O	1581401641.81	0.211	0.464	162.708	-0.002	-0.002	3.966	76.654	37.876	0.909	48.654	0.872	-1.337	0.0000	0.0000	0	43.250	1	10	5	Picarro	0
128	P-1762	2020/02/11 06:17:51	1-10	2	-8.594	-61.108	17259	-1	1	14/11/19 GAZ8	T1V10-ID2	H2O	1581402178.70	0.219	0.434	162.701	-0.002	-0.003	3.971	77.601	37.474	0.926	50.801	0.870	-1.192	-0.0000	-0.0000	0	43.188	1	10	5	Picarro	0
129	P-1762	2020/02/11 06:26:47	1-10	3	-8.581	-61.201	17715	-1	1	14/11/19 GAZ8	T1V10-ID2	H2O	1581402714.82	0.186	0.420	166.399	-0.002	-0.000	4.027	79.853	38.676	0.941	52.662	0.867	-1.043	0.0000	0.0000	0	43.125	1	10	5	Picarro	0
130	P-1762	2020/02/11 06:35:43	1-10	4	-8.615	-61.102	17391	0	1	14/11/19 GAZ8	T1V10-ID2	H2O	1581403251.21	0.196	0.447	164.732	-0.001	-0.002	3.994	77.956	38.155	0.924	51.767	0.870	-0.905	-0.0000	-0.0000	0	43.188	1	10	5	Picarro	0
131	P-1762	2020/02/11 06:44:40	1-10	5	-8.588	-61.223	17469	0	1	14/11/19 GAZ8	T1V10-ID2	H2O	1581403788.91	0.208	0.421	165.909	-0.002	-0.001	4.002	78.735	38.492	0.934	49.755	0.869	-1.324	-0.0000	-0.0000	0	43.188	1	10	5	Picarro	0
132	P-1762	2020/02/11 06:53:37	1-10	6	-8.591	-61.155	17377	0	1	14/11/19 GAZ8	T1V10-ID2	H2O	1581404324.86	0.202	0.382	164.791	-0.001	-0.002	3.993	78.085	38.229	0.908	50.364	0.871	-1.129	0.0000	0.0000	0	43.125	1	10	5	Picarro	0
133	P-1762	2020/02/11 07:02:34	1-10	7	-8.599	-61.176	17326	0	1	14/11/19 GAZ8	T1V10-ID2	H2O	1581404862.03	0.198	0.428	163.900	-0.002	-0.001	3.980	77.732	38.323	0.917	50.048	0.869	-1.202	-0.0000	-0.0000	0	43.125	1	10	5	Picarro	0
134	P-1762	2020/02/11 07:11:30	1-10	8	-8.597	-61.220	17242	0	1	14/11/19 GAZ8	T1V10-ID2	H2O	1581405398.03	0.200	0.484	163.011	-0.002	-0.002	3.981	77.148	38.084	0.914	50.671	0.869	-0.983	-0.0000	-0.0000	0	43.125	1	10	5	Picarro	0
135	P-1762	2020/02/11 07:20:27	1-10	9	-8.611	-61.238	17352	0	1	14/11/19 GAZ8	T1V10-ID2	H2O	1581405934.96	0.231	0.450	163.520	-0.001	-0.000	3.968	77.930	38.105	0.949	50.686	0.870	-1.098	-0.0000	-0.0000	0	43.062	1	10	5	Picarro	0
136	P-1762	2020/02/11 07:29:24	1-10	10	-8.598	-61.216	17357	0	1	14/11/19 GAZ8	T1V10-ID2	H2O	1581406472.24	0.225	0.441	163.918	-0.002	-0.000	3.981	77.899	38.399	0.946	50.146	0.869	-1.153	0.0000	0.0000	0	43.000	1	10	5	Picarro	0
137	P-1763	2020/02/11 07:38:21	1-11	1	-8.993	-64.265	17218	-1	1	14/11/19 GAZ10	T1V11-ID2	H2O	1581407009.11	0.209	0.412	162.645	-0.002	0.000	3.952	77.208	37.908	0.914	49.946	0.869	-1.147	-0.0000	-0.0000	0	42.938	1	11	5	Picarro	0
138	P-1763	2020/02/11 07:47:18	1-11	2	-9.054	-64.595	17639	-1	1	14/11/19 GAZ10	T1V11-ID2	H2O	1581407545.68	0.232	0.474	165.008	-0.002	-0.002	4.008	79.369	38.898	0.961	51.523	0.869	-1.126	0.0000	0.0000	0	42.875	1	11	5	Picarro	0
139	P-1763	2020/02/11 07:56:14	1-11	3	-9.007	-64.610	17563	-1	1	14/11/19 GAZ10	T1V11-ID2	H2O	1581408081.76	0.226	0.390	164.486	-0.002	-0.000	3.996	79.182	38.194	0.977	51.687	0.869	-1.178	0.0000	0.0000	0	42.812	1	11	5	Picarro	0
140	P-1763	2020/02/11 08:05:09	1-11	4	-9.048	-64.716	17423	0	1	14/11/19 GAZ10	T1V11-ID2	H2O	1581408617.51	0.215	0.439	165.761	-0.002	-0.001	4.003	78.228	38.358	0.938	51.021	0.869	-1.044	-0.0000	-0.0000	0	42.812	1	11	5	Picarro	0
141	P-1763	2020/02/11 08:14:06	1-11	5	-9.073	-64.731	17422	0	1	14/11/19 GAZ10	T1V11-ID2	H2O	1581409154.52	0.192	0.394	163.807	-0.001	-0.001	3.984	78.185	38.142	0.921	51.810	0.867	-0.913	-0.0000	-0.0000	0	42.750	1	11	5	Picarro	0
142	P-1763	2020/02/11 08:23:03	1-11	6	-9.029	-64.696	17357	0	1	14/11/19 GAZ10	T1V11-ID2	H2O	1581409690.68	0.197	0.382	164.797	-0.002	-0.000	4.000	78.100	37.865	0.939	50.517	0.869	-1.223	-0.0000	-0.0000	0	42.812	1	11	5	Picarro	0
143	P-1763	2020/02/11 08:32:00	1-11	7	-9.053	-64.728	17295	0	1	14/11/19 GAZ10	T1V11-ID2	H2O	1581410228.51	0.210	0.432	163.640	-0.001	-0.000	3.973	77.620	37.808	0.911	50.840	0.869	-1.090	0.0000	0.0000	0	42.750	1	11	5	Picarro	0
144	P-1763	2020/02/11 08:40:57	1-11	8	-9.031	-64.698	17367	0	1	14/11/19 GAZ10	T1V11-ID2	H2O	1581410764.74	0.208	0.436	165.029	-0.002	0.000	3.992	78.023	38.023	0.916	50.734	0.868	-1.085	0.0000	0.0000	0	42.750	1	11	5	Picarro	0
145	P-1763	2020/02/11 08:49:52	1-11	9	-9.052	-64.711	17356	0	1	14/11/19 GAZ10	T1V11-ID2	H2O	1581411300.39	0.198	0.430	163.761	-0.001	-0.000	3.980	77.876	38.459	0.930	49.829	0.869	-1.177	0.0000	0.0000	0	42.688	1	11	5	Picarro	0
146	P-1763	2020/02/11 08:58:49	1-11	10	-9.032	-64.734	17342	0	1	14/11/19 GAZ10	T1V11-ID2	H2O	1581411837.04	0.207	0.447	163.762	-0.002	-0.001	3.979	77.827	38.373	0.929	49.955	0.868	-1.195	0.0000	0.0000	0	42.625	1	11	5	Picarro	0
147	P-1764	2020/02/11 09:07:46	1-12	1	-9.103	-64.969	16984	-1	1	14/11/19 GAZ12	T1V12-ID2	H2O	1581412374.18	0.225	0.437	162.997	-0.002	-0.001	3.962	76.051	37.012	0.917	49.918	0.869	-1.045	-0.0000	-0.0000	0	42.562	1	12	5	Picarro	0
148	P-1764	2020/02/11 09:16:43	1-12	2	-9.073	-65.109	17545	-1	1	14/11/19 GAZ12	T1V12-ID2	H2O	1581412910.65	0.213	0.445	164.739	-0.002	-0.001	4.004	79.257	38.173	0.934	50.645	0.869	-1.386	-0.0000	-0.0000	0	42.562	1	12	5	Picarro	0
149	P-1764	2020/02/11 09:25:39	1-12	3	-8.766	-64.056	18108	-1	1	14/11/19 GAZ12	T1V12-ID2	H2O	1581413447.37	0.203	0.397	169.302	-0.001	-0.001	4.086	82.154	40.011	0.949	50.962	0.869	-1.499	-0.0000	-0.0000	0	42.625	1	12	5	Picarro	0
150	P-1764	2020/02/11 09:34:36	1-12	4	-8.109	-61.813	18316	0	1	14/11/19 GAZ12	T1V12-ID2	H2O	1581413984.20	0.215	0.416	170.292	-0.002	-0.001	4.102	83.149	40.273	0.987	52.794	0.870	-1.290	0.0000	0.0000	0	42.625	1	12	5	Picarro	0
151	P-1764	2020/02/11 09:43:32	1-12	5	-8.962	-64.445	17535	0	1	14/11/19 GAZ12	T1V12-ID2	H2O	1581414520.17	0.220	0.456	166.767	-0.002	-0.000	4.031	79.058	38.151	0.942	51.403	0.868	-1.214	-0.0000	-0.0000	0	42.625	1	12	5	Picarro	0
152	P-1764	2020/02/11 09:52:29	1-12	6	-9.070	-64.896	17398	0	1	14/11/19 GAZ12	T1V12-ID2	H2O	1581415056.92	0.205	0.432	163.616	-0.002	0.001	3.999	78.453	38.393	0.933	48.590	0.869	-1.426	-0.0000	-0.0000	0	42.625	1	12	5	Picarro	0
153	P-1764	2020/02/11 10:01:25	1-12	7	-9.068	-64.949	17321	0	1	14/11/19 GAZ12	T1V12-ID2	H2O	1581415592.66	0.211	0.435	163.376	-0.001	0.000	3.986	77.986	38.017	0.923	49.159	0.870	-1.390	0.0000	0.0000	0	42.625	1	12	5	Picarro	0
154	P-1764	2020/02/11 10:10:21	1-12	8	-9.084	-64.929	17221	0	1	14/11/19 GAZ12	T1V12-ID2	H2O	1581416129.21	0.201	0.413	163.665	-0.002	-0.000	3.958	77.344	37.805	0.910	49.623	0.868	-1.198	-0.0000	-0.0000	0	42.625	1	12	5	Picarro	0
155	P-1764	2020/02/11 10:19:18	1-12	9	-9.108	-65.050	17282	0	1	14/11/19 GAZ12	T1V12-ID2	H2O	1581416666.06	0.199	0.419	163.838	-0.002	-0.001	3.984	77.522	38.250	0.909	49.459	0.868	-1.116	-0.0000	-0.0000	0	42.688	1	12	5	Picarro	0
156	P-1764	2020/02/11 10:28:13	1-12	10	-9.062	-64.994	17310	0	1	14/11/19 GAZ12	T1V12-ID2	H2O	1581417201.42	0.207	0.427	163.107	-0.001	-0.003	3.988	77.746	38.304	0.904	49.269	0.869	-1.244	0.0000	0.0000	0	42.688	1	12	5	Picarro	0
157	P-1765	2020/02/11 10:37:10	1-13	1	-8.702	-62.173	17303	-1	1	14/11/19 GAZ14	T1V13-ID2	H2O	1581417738.46	0.195	0.396	164.943	-0.002	0.000	3.984	77.864	37.820	0.925	50.049	0.868	-1.327	0.0000	0.0000	0	42.688	1	13	5	Picarro	0
158	P-1765	2020/02/11 10:46:08	1-13	2	-8.683	-61.943	17332	-1	1	14/11/19 GAZ14	T1V13-ID2	H2O	1581418275.40	0.205	0.416	164.149	-0.002	-0.001	4.012	77.967	38.006	0.947	49.942	0.869	-1.262	-0.0000	-0.0000	0	42.812	1	13	5	Picarro	0
159	P-1765	2020/02/11 10:55:04	1-13	3	-8.660	-61.761	17350	-1	1	14/11/19 GAZ14	T1V13-ID2	H2O	1581418811.95	0.215	0.430	165.560	-0.002	-0.001	3.996	78.206	37.965	0.917	49.528	0.869	-1.427	0.0000	0.0000	0	43.125	1	13	5	Picarro	0
160	P-1765	2020/02/11 11:04:00	1-13	4	-8.647	-61.713	17306	0	1	14/11/19 GAZ14	T1V13-ID2	H2O	1581419348.07	0.204	0.420	162.554	-0.001	-0.001	3.950	77.806	37.851	0.940	50.134	0.869	-1.225	-0.0000	-0.0000	0	43.000	1	13	5	Picarro	0
161	P-1765	2020/02/11 11:12:56	1-13	5	-8.672	-61.789	17293	0	1	14/11/19 GAZ14	T1V13-ID2	H2O	1581419883.84	0.230	0.444	163.915	-0.001	-0.001	3.982	77.799	37.909	0.946	49.533	0.868	-1.331	-0.0000	-0.0000	0	42.875	1	13	5	Picarro	0
162	P-1765	2020/02/11 11:21:53	1-13	6	-8.687	-61.796	17286	0	1	14/11/19 GAZ14	T1V13-ID2	H2O	1581420420.45	0.226	0.451	163.656	-0.002	-0.001	3.983	77.631	38.016	0.928	49.927	0.867	-1.217	-0.0000	-0.0000	0	42.812	1	13	5	Picarro	0
163	P-1765	2020/02/11 11:30:49	1-13	7	-8.679	-61.639	17304	0	1	14/11/19 GAZ14	T1V13-ID2	H2O	1581420957.62	0.220	0.410	163.442	-0.002	-0.001	3.971	77.707	37.981	0.919	50.250	0.869	-1.156	-0.0000	-0.0000	0	42.875	1	13	5	Picarro	0
164	P-1765	2020/02/11 11:39:46	1-13	8	-8.667	-61.789	17302	0	1	14/11/19 GAZ14	T1V13-ID2	H2O	1581421493.56	0.198	0.408	164.047	-0.002	-0.001	3.978	78.006	37.573	0.914	50.002	0.870	-1.325	0.0000	0.0000	0	42.875	1	13	5	Picarro	0
165	P-1765	2020/02/11 11:48:42	1-13	9	-8.676	-61.738	17295	0	1	14/11/19 GAZ14	T1V13-ID2	H2O	1581422030.20	0.196	0.473	164.160	-0.001	-0.002	3.983	77.664	37.894	0.916	50.520	0.870	-1.169	-0.0000	-0.0000	0	42.875	1	13	5	Picarro	0
166	P-1765	2020/02/11 11:57:38	1-13	10	-8.692	-61.680	17260	0	1	14/11/19 GAZ14	T1V13-ID2	H2O	1581422566.53	0.207	0.430	164.046	-0.001	-0.001	3.987	77.194	38.324	0.938	50.381	0.869	-1.018	-0.0000	-0.0000	0	42.938	1	13	5	Picarro	0
167	P-1766	2020/02/11 12:06:35	1-14	1	-28.881	-216.750	17093	-1	1	Std Picarro DEPL - ampoule 1/vial 2	T1V14-ID2	H2O	1581423103.23	0.204	0.970	163.342	0.000	0.021	3.966	76.256	38.347	0.864	47.953	0.869	-0.835	0.0000	0.0000	0	42.938	1	14	6	Picarro	0
168	P-1766	2020/02/11 12:15:32	1-14	2	-29.960	-232.105	17122	-1	1	Std Picarro DEPL - ampoule 1/vial 2	T1V14-ID2	H2O	1581423640.18	0.206	1.054	162.475	0.000	0.024	3.959	76.545	38.277	0.911	47.612	0.866	-0.964	0.0000	0.0000	0	43.000	1	14	6	Picarro	0
169	P-1766	2020/02/11 12:24:29	1-14	3	-30.165	-235.984	17068	-1	1	Std Picarro DEPL - ampoule 1/vial 2	T1V14-ID2	H2O	1581424177.14	0.191	0.977	162.306	0.001	0.022	3.947	76.624	37.840	0.870	46.651	0.868	-1.277	-0.0000	-0.0000	0	43.062	1	14	6	Picarro	0
170	P-1766	2020/02/11 12:33:26	1-14	4	-30.285	-237.685	17077	0	1	Std Picarro DEPL - ampoule 1/vial 2	T1V14-ID2	H2O	1581424713.73	0.209	0.887	162.955	0.001	0.019	3.960	76.360	38.069	0.877	47.646	0.869	-0.912	-0.0000	-0.0000	0	43.250	1	14	6	Picarro	0
171	P-1766	2020/02/11 12:42:23	1-14	5	-30.342	-238.761	17045	0	1	Std Picarro DEPL - ampoule 1/vial 2	T1V14-ID2	H2O	1581425251.11	0.211	0.820	163.178	-0.001	0.017	3.968	76.302	38.156	0.902	46.505	0.868	-1.150	-0.0000	-0.0000	0	43.188	1	14	6	Picarro	0
172	P-1766	2020/02/11 12:51:20	1-14	6	-30.419	-239.423	17045	0	1	Std Picarro DEPL - ampoule 1/vial 2	T1V14-ID2	H2O	1581425787.94	0.192	0.765	162.011	-0.000	0.016	3.936	76.153	38.072	0.898	47.473	0.868	-0.856	-0.0000	-0.0000	0	43.312	1	14	6	Picarro	0
173	P-1766	2020/02/11 13:00:17	1-14	7	-30.421	-239.983	17053	0	1	Std Picarro DEPL - ampoule 1/vial 2	T1V14-ID2	H2O	1581426324.52	0.172	0.670	162.003	-0.000	0.013	3.941	76.429	38.428	0.841	45.215	0.868	-1.261	-0.0000	-0.0000	0	43.312	1	14	6	Picarro	0
174	P-1766	2020/02/11 13:09:14	1-14	8	-30.481	-240.393	17025	0	1	Std Picarro DEPL - ampoule 1/vial 2	T1V14-ID2	H2O	1581426861.49	0.203	0.706	162.013	-0.001	0.015	3.942	76.113	38.059	0.902	46.992	0.868	-0.962	0.0000	0.0000	0	43.375	1	14	6	Picarro	0
175	P-1766	2020/02/11 13:18:11	1-14	9	-30.516	-240.634	17026	0	1	Std Picarro DEPL - ampoule 1/vial 2	T1V14-ID2	H2O	1581427398.32	0.209	0.644	160.562	-0.000	0.013	3.930	75.792	38.470	0.892	47.338	0.867	-0.808	0.0000	0.0000	0	43.438	1	14	6	Picarro	0
176	P-1766	2020/02/11 13:27:07	1-14	10	-30.488	-240.932	17021	0	1	Std Picarro DEPL - ampoule 1/vial 2	T1V14-ID2	H2O	1581427935.09	0.196	0.605	161.164	-0.001	0.011	3.924	76.040	38.444	0.852	46.008	0.867	-1.037	0.0000	0.0000	0	43.562	1	14	6	Picarro	0
177	P-1766	2020/02/11 13:36:04	1-14	11	-30.535	-241.148	17013	0	1	Std Picarro DEPL - ampoule 1/vial 2	T1V14-ID2	H2O	1581428471.81	0.204	0.579	161.679	-0.000	0.011	3.933	75.947	38.042	0.847	47.574	0.868	-0.898	0.0000	0.0000	0	43.500	1	14	6	Picarro	0
178	P-1766	2020/02/11 13:45:01	1-14	12	-30.539	-241.395	16996	0	1	Std Picarro DEPL - ampoule 1/vial 2	T1V14-ID2	H2O	1581429009.01	0.185	0.601	161.767	-0.001	0.011	3.934	75.870	38.423	0.859	46.121	0.869	-1.054	-0.0000	-0.0000	0	43.688	1	14	6	Picarro	0
179	P-1767	2020/02/11 13:53:56	1-15	1	-21.667	-174.623	17274	-1	1	Std Picarro MID - ampoule 1/vial 2	T1V15-ID2	H2O	1581429544.49	0.199	0.389	162.613	-0.002	0.001	3.954	77.400	38.455	0.872	48.904	0.868	-1.079	0.0000	0.0000	0	43.875	1	15	6	Picarro	0
180	P-1767	2020/02/11 14:02:53	1-15	2	-21.217	-168.234	17237	-1	1	Std Picarro MID - ampoule 1/vial 2	T1V15-ID2	H2O	1581430081.04	0.207	0.364	161.815	-0.002	-0.001	3.953	77.309	38.425	0.885	47.860	0.869	-1.087	0.0000	0.0000	0	43.875	1	15	6	Picarro	0
181	P-1767	2020/02/11 14:11:50	1-15	3	-21.165	-166.750	17185	-1	1	Std Picarro MID - ampoule 1/vial 2	T1V15-ID2	H2O	1581430617.71	0.204	0.448	162.169	-0.002	0.002	3.946	77.053	37.841	0.909	49.226	0.868	-1.001	-0.0000	-0.0000	0	44.000	1	15	6	Picarro	0
182	P-1767	2020/02/11 14:20:46	1-15	4	-21.049	-166.139	17157	0	1	Std Picarro MID - ampoule 1/vial 2	T1V15-ID2	H2O	1581431153.67	0.217	0.373	161.767	-0.001	0.000	3.951	77.046	37.962	0.891	47.768	0.870	-1.180	0.0000	0.0000	0	44.062	1	15	6	Picarro	0
183	P-1767	2020/02/11 14:29:42	1-15	5	-21.072	-165.781	17128	0	1	Std Picarro MID - ampoule 1/vial 2	T1V15-ID2	H2O	1581431690.57	0.202	0.423	162.651	-0.001	0.001	3.947	76.650	38.092	0.904	48.485	0.870	-1.012	0.0000	0.0000	0	44.188	1	15	6	Picarro	0
184	P-1767	2020/02/11 14:38:38	1-15	6	-21.033	-165.633	17110	0	1	Std Picarro MID - ampoule 1/vial 2	T1V15-ID2	H2O	1581432226.42	0.202	0.458	160.893	-0.002	0.002	3.936	76.711	38.033	0.885	47.596	0.868	-1.170	-0.0000	-0.0000	0	44.188	1	15	6	Picarro	0
185	P-1767	2020/02/11 14:47:34	1-15	7	-21.019	-165.489	17153	0	1	Std Picarro MID - ampoule 1/vial 2	T1V15-ID2	H2O	1581432762.35	0.197	0.465	161.873	-0.001	0.002	3.935	77.029	38.249	0.889	46.827	0.868	-1.361	-0.0000	-0.0000	0	44.188	1	15	6	Picarro	0
186	P-1767	2020/02/11 14:56:31	1-15	8	-20.996	-165.335	17109	0	1	Std Picarro MID - ampoule 1/vial 2	T1V15-ID2	H2O	1581433299.18	0.214	0.383	162.436	-0.001	0.001	3.948	76.670	38.322	0.883	46.932	0.869	-1.287	-0.0000	-0.0000	0	44.312	1	15	6	Picarro	0
187	P-1767	2020/02/11 15:05:28	1-15	9	-21.005	-165.314	17114	0	1	Std Picarro MID - ampoule 1/vial 2	T1V15-ID2	H2O	1581433835.82	0.197	0.393	161.862	-0.002	0.001	3.934	76.744	38.141	0.899	47.221	0.868	-1.213	-0.0000	-0.0000	0	44.312	1	15	6	Picarro	0
188	P-1767	2020/02/11 15:14:24	1-15	10	-21.030	-165.209	17188	0	1	Std Picarro MID - ampoule 1/vial 2	T1V15-ID2	H2O	1581434371.78	0.187	0.421	162.571	-0.001	0.001	3.929	77.051	38.136	0.885	48.466	0.868	-1.103	0.0000	0.0000	0	44.312	1	15	6	Picarro	0
189	P-1767	2020/02/11 15:23:20	1-15	11	-21.008	-165.193	17206	0	1	Std Picarro MID - ampoule 1/vial 2	T1V15-ID2	H2O	1581434907.45	0.203	0.416	161.463	-0.002	0.002	3.929	76.955	38.440	0.874	48.772	0.868	-1.005	0.0000	0.0000	0	44.375	1	15	6	Picarro	0
190	P-1767	2020/02/11 15:32:16	1-15	12	-20.999	-165.173	17162	0	1	Std Picarro MID - ampoule 1/vial 2	T1V15-ID2	H2O	1581435443.97	0.208	0.451	160.990	-0.001	0.001	3.915	76.852	38.046	0.908	48.860	0.868	-1.066	-0.0000	-0.0000	0	44.188	1	15	6	Picarro	0
191	P-1768	2020/02/11 15:41:11	1-16	1	-7.400	-63.845	17432	-1	1	rincage	T1V16-ID2	H2O	1581435979.65	0.239	0.682	162.116	-0.003	-0.013	3.943	78.409	38.405	0.902	50.102	0.868	-1.287	0.0000	0.0000	0	44.188	1	16	6	Picarro	0
192	P-1768	2020/02/11 15:50:08	1-16	2	-6.696	-53.991	17439	-1	1	rincage	T1V16-ID2	H2O	1581436516.25	0.222	0.697	163.096	-0.002	-0.013	3.956	78.859	38.218	0.930	48.708	0.870	-1.658	-0.0000	-0.0000	0	44.062	1	16	6	Picarro	0
193	P-1768	2020/02/11 15:59:04	1-16	3	-6.532	-51.462	17417	-1	1	rincage	T1V16-ID2	H2O	1581437052.39	0.253	0.626	163.589	-0.003	-0.012	3.972	78.405	38.326	0.929	49.906	0.869	-1.379	0.0000	0.0000	0	44.188	1	16	6	Picarro	0
194	P-1768	2020/02/11 16:08:01	1-16	4	-6.465	-50.438	17429	0	1	rincage	T1V16-ID2	H2O	1581437589.13	0.214	0.608	163.276	-0.002	-0.011	3.969	78.546	38.400	0.934	49.345	0.869	-1.452	0.0000	0.0000	0	44.250	1	16	6	Picarro	0
195	P-1768	2020/02/11 16:16:56	1-16	5	-6.439	-49.722	17420	0	1	rincage	T1V16-ID2	H2O	1581438124.84	0.218	0.576	163.525	-0.002	-0.009	3.952	78.331	38.511	0.926	49.944	0.868	-1.293	-0.0000	-0.0000	0	44.250	1	16	6	Picarro	0
196	P-1768	2020/02/11 16:25:53	1-16	6	-6.396	-49.272	17442	0	1	rincage	T1V16-ID2	H2O	1581438660.71	0.233	0.533	163.951	-0.003	-0.008	3.964	78.453	38.195	0.913	51.147	0.868	-1.211	-0.0000	-0.0000	0	44.375	1	16	6	Picarro	0
197	P-1768	2020/02/11 16:34:48	1-16	7	-6.361	-48.887	17421	0	1	rincage	T1V16-ID2	H2O	1581439196.84	0.249	0.528	164.269	-0.003	-0.008	3.967	78.361	38.205	0.941	50.738	0.869	-1.167	-0.0000	-0.0000	0	44.250	1	16	6	Picarro	0
198	P-1768	2020/02/11 16:43:46	1-16	8	-6.338	-48.689	17415	0	1	rincage	T1V16-ID2	H2O	1581439733.38	0.209	0.502	162.729	-0.002	-0.007	3.951	78.603	37.753	0.917	50.636	0.869	-1.392	0.0000	0.0000	0	44.250	1	16	6	Picarro	0
199	P-1768	2020/02/11 16:52:41	1-16	9	-6.321	-48.526	17396	0	1	rincage	T1V16-ID2	H2O	1581440270.01	0.219	0.545	162.575	-0.002	-0.007	3.947	78.328	38.035	0.940	50.521	0.869	-1.292	0.0000	0.0000	0	44.062	1	16	6	Picarro	0
200	P-1768	2020/02/11 17:01:38	1-16	10	-6.312	-48.303	17425	0	1	rincage	T1V16-ID2	H2O	1581440806.89	0.214	0.478	162.000	-0.002	-0.006	3.932	78.342	38.314	0.918	50.816	0.869	-1.217	-0.0000	-0.0000	0	43.875	1	16	6	Picarro	0
201	P-1768	2020/02/11 17:10:35	1-16	11	-6.293	-48.062	17419	0	1	rincage	T1V16-ID2	H2O	1581441343.27	0.197	0.526	162.772	-0.002	-0.007	3.951	78.502	38.383	0.923	49.274	0.870	-1.479	0.0000	0.0000	0	43.750	1	16	6	Picarro	0
202	P-1768	2020/02/11 17:19:32	1-16	12	-6.285	-48.098	17417	0	1	rincage	T1V16-ID2	H2O	1581441880.39	0.210	0.464	162.604	-0.002	-0.004	3.948	78.534	38.259	0.928	49.598	0.869	-1.494	-0.0000	-0.0000	0	43.688	1	16	6	Picarro	0
203	P-1769	2020/02/11 17:28:29	1-17	1	1.067	-5.123	17208	-1	1	Std Picarro ZERO - ampoule 1/vial 2	T1V17-ID2	H2O	1581442416.74	0.241	0.678	161.798	-0.003	-0.012	3.935	77.360	37.612	0.933	49.996	0.868	-1.422	0.0000	0.0000	0	43.812	1	17	6	Picarro	0
204	P-1769	2020/02/11 17:37:25	1-17	2	1.480	-0.755	17213	-1	1	Std Picarro ZERO - ampoule 1/vial 2	T1V17-ID2	H2O	1581442953.12	0.255	0.690	161.904	-0.003	-0.013	3.938	77.201	37.678	0.941	50.971	0.868	-1.244	-0.0000	-0.0000	0	43.812	1	17	6	Picarro	0
205	P-1769	2020/02/11 17:46:23	1-17	3	1.549	0.317	17167	-1	1	Std Picarro ZERO - ampoule 1/vial 2	T1V17-ID2	H2O	1581443491.00	0.214	0.654	161.694	-0.003	-0.011	3.930	77.197	37.398	0.925	49.916	0.869	-1.454	0.0000	0.0000	0	43.812	1	17	6	Picarro	0
206	P-1769	2020/02/11 17:55:19	1-17	4	1.612	0.847	17150	0	1	Std Picarro ZERO - ampoule 1/vial 2	T1V17-ID2	H2O	1581444027.01	0.253	0.588	161.834	-0.003	-0.010	3.931	77.066	37.224	0.940	50.728	0.869	-1.294	0.0000	0.0000	0	43.812	1	17	6	Picarro	0
207	P-1769	2020/02/11 18:04:15	1-17	5	1.670	1.156	17133	0	1	Std Picarro ZERO - ampoule 1/vial 2	T1V17-ID2	H2O	1581444563.26	0.234	0.537	161.076	-0.002	-0.007	3.912	77.023	37.240	0.930	50.275	0.869	-1.387	-0.0000	-0.0000	0	43.688	1	17	6	Picarro	0
208	P-1769	2020/02/11 18:13:11	1-17	6	1.681	1.525	17105	0	1	Std Picarro ZERO - ampoule 1/vial 2	T1V17-ID2	H2O	1581445099.84	0.211	0.572	160.230	-0.002	-0.009	3.900	76.736	37.611	0.929	49.282	0.868	-1.382	0.0000	0.0000	0	43.688	1	17	6	Picarro	0
209	P-1769	2020/02/11 18:22:08	1-17	7	1.697	1.656	17067	0	1	Std Picarro ZERO - ampoule 1/vial 2	T1V17-ID2	H2O	1581445635.62	0.214	0.612	158.746	-0.003	-0.010	3.861	76.779	36.952	0.920	49.797	0.868	-1.435	-0.0000	-0.0000	0	43.625	1	17	6	Picarro	0
210	P-1769	2020/02/11 18:31:04	1-17	8	1.710	1.784	17061	0	1	Std Picarro ZERO - ampoule 1/vial 2	T1V17-ID2	H2O	1581446172.36	0.218	0.563	160.105	-0.002	-0.009	3.893	76.320	37.718	0.907	49.779	0.868	-1.248	-0.0000	-0.0000	0	43.438	1	17	6	Picarro	0
211	P-1769	2020/02/11 18:40:00	1-17	9	1.719	1.938	17077	0	1	Std Picarro ZERO - ampoule 1/vial 2	T1V17-ID2	H2O	1581446708.27	0.211	0.571	159.585	-0.002	-0.008	3.909	76.833	36.895	0.920	50.189	0.867	-1.420	-0.0000	-0.0000	0	43.438	1	17	6	Picarro	0
212	P-1769	2020/02/11 18:48:57	1-17	10	1.736	2.209	17090	0	1	Std Picarro ZERO - ampoule 1/vial 2	T1V17-ID2	H2O	1581447244.93	0.227	0.518	160.781	-0.003	-0.006	3.911	76.769	36.894	0.927	50.934	0.868	-1.289	0.0000	0.0000	0	43.375	1	17	6	Picarro	0
213	P-1769	2020/02/11 18:57:54	1-17	11	1.769	2.209	17045	0	1	Std Picarro ZERO - ampoule 1/vial 2	T1V17-ID2	H2O	1581447781.67	0.227	0.543	159.969	-0.003	-0.008	3.891	76.548	36.764	0.950	50.833	0.868	-1.279	-0.0000	-0.0000	0	43.375	1	17	6	Picarro	0
214	P-1769	2020/02/11 19:06:50	1-17	12	1.773	2.297	17051	0	1	Std Picarro ZERO - ampoule 1/vial 2	T1V17-ID2	H2O	1581448318.06	0.227	0.523	160.054	-0.003	-0.007	3.898	76.789	36.761	0.919	49.756	0.867	-1.499	0.0000	0.0000	0	43.312	1	17	6	Picarro	0
