# Supplementary material for: Faster and more precise isotopic water analysis of discrete samples by predicting the repetitions’ asymptote instead of averaging last values
Source: MethodsX. 2022 Mar 3;9:101656. doi: 10.1016/j.mex.2022.101656 (PMC8938324; doi:10.1016/j.mex.2022.101656)
Supplement: Supplementary file 1 [file mmc1.zip › mmc1/Isotope_calibrator.py]

# -*- coding: utf-8 -*-
"""
Created on Tue Feb 11 10:27:59 2020

@author: hachgenn

script to calibrate isotope analyses
"""
import numpy as np
import pandas as pd
from matplotlib import pyplot as plt
from sklearn.linear_model import LinearRegression
from sklearn.metrics import mean_squared_error, r2_score
from scipy.optimize import curve_fit
from pathlib import Path

Path('./figs/inject').mkdir(parents=True, exist_ok=True)


def calibrate(fn, res_fn, cal_fn, cal_samples, calib_positions,
              analysis_selection = 'mlast', valid_c_from = 8,
              valid_s_from = 8, calib_dict=None,
              fct='inv', savefig=False):
    """
    function to calibrate and calculate the stable isotope ratios

    Parameters
    ----------
    fn : TYPE str
        DESCRIPTION. Data filename.
    res_fn : TYPE str
        DESCRIPTION. Results filename (output).
    cal_fn : TYPE str
        DESCRIPTION. Calibration filename (output).
    cal_samples : TYPE list of str
        DESCRIPTION. which calibration samples to use.
    calib_positions : TYPE list of ranges of integers
        DESCRIPTION. Positions where to look for standard mesurement results. Line column of raw data, list of value ranges with one entry if no drift correction is to be performed, multiple entries if drift correction is to be performed. The default is [range(1,97)].
    analysis_selection : TYPE, optional
        DESCRIPTION. How to deal with replicates: take mean of the last values ('mlast') or do an exponential regression and use limit ('limit') The default is 'mlast'.
    valid_c_from : TYPE, optional
        DESCRIPTION. From which replicate on keep the calibration results. The default is [i for i in range(8,13)].
    valid_s_from : TYPE, optional
        DESCRIPTION. From which replicate on keep the sample results. The default is 8.
    fct : TYPE str. optional
        DESCRIPTION. type of function to fit. 'exp' for exponential (a*e^(-bx)+c). 'inv' for (a/x+b). default = 'inv'
    savefig : TYPE bool. optional
        DESCRIPTION. save produced figures or not. default False

    Returns
    -------
    [cal_res, res] : TYPE list of pandas.DataFrame
        DESCRIPTION. cal_res contains calibration parameters (intercept and slope) as well as goodness of fit (R2 and RMSE). res contains measured (uncalibrated) and predicted (calibrated) stable isotope ratios for each sample.

    """
    
    def best_value(sample_df, valids, fct='exp'):
        """
        Function to obtain theorhetical value from replicated analysis via
        A) performing exponential regression on each sample, then exporting the limit the function approaches (if the difference between first and las replicate is above a certain threshold)
        B) averaging over the last samples from 'valids' on
        
        Parameters
        ----------
        sample_df : TYPE Pandas.DataFrame
            DESCRIPTION. measured data with replicates
        valids : TYPE int
            DESCRIPTION. number of replicates from which on can be considered a valid result
        fct : TYPE str. optional
            DESCRIPTION. type of function to fit. 'exp' for exponential (a*e^(-bx)+c). 'inv' for (a/x+b). default = 'exp'

        Returns 
        keep_df: DataFrame with values to keep
        err_df: DataFrame with std errors of those values
        """
        if fct == 'exp':
            def fun(x,a,b,c): # function to fit to repeated measurements
                return a*np.exp(-b*x) + c
        elif fct == 'inv':
            def fun(x,a,b): # function to fit to repeated measurements
                return a/x + b
        
        fitting_errors = 0
        
        keep_df = pd.DataFrame().reindex_like(sample_df[['d18O', 'd2H']].droplevel(['Line', 'Inj Nr']))
        keep_df = keep_df.loc[~keep_df.index.duplicated(keep='first')]
        err_df = pd.DataFrame().reindex_like(keep_df)
            
        for p in sample_df.index.droplevel(['Line','Inj Nr']).unique():
            for k in ['d18O', 'd2H']:
                if k == 'd18O': thr = 0.15 # threshold for curvefitting (else use mean of last values)
                elif k == 'd2H': thr = 0.4 # threshold for curvefitting (else use mean of last values)
                df = sample_df.loc[pd.IndexSlice[:,p[0],:,p[1]],:]
                sam = p[0]
                samn = '-'.join('_'.join(sam.split(' ')).split('/'))
                analysis = p[1]
                print(f"{sam}, {k}")
                X = df.index.get_level_values(2).values
                Y = df[k].values
                if np.abs(Y[0]-Y[-1]) > thr: #if sufficcient difference in values (=memory effect present): perform regression
                    try:
                        if fct == 'exp':
                            p0=[1,1,Y[-1]]
                            sig = np.exp(-0.2*X)
                        elif fct == 'inv':
                            p0=[1,Y[-1]]
                            sig = 1/(1+0.5*X)
                        [popt,pcov] = curve_fit(fun, X, Y, p0=p0, maxfev=1000, sigma=sig) # fit curve, sigma for weight
                        perr = np.sqrt(np.diag(pcov)) # standard deviation error of 
                        Y_pred = fun(X, *popt)
                        rmse = np.sqrt(mean_squared_error(Y,Y_pred))
                        r2 = r2_score(Y,Y_pred)
                        # plot
                        fig, ax = plt.subplots(figsize=(5.5,4.5))
                        ax.set_title(f'{sam} Analysis {p[1]}, {k}')
                        Xp = np.arange(np.min(X),np.max(X)+1, np.max(X)/100) # don't know why but does not work without [:]
                        Yp = fun(Xp, *popt)
                        # cl='m'
                        if fct == 'exp':
                            ax.text(0.05,0.95, f' $R^2$: {np.round(r2, decimals=6)} \n RMSE: {np.round(rmse, decimals=2)} \n {np.round(popt[0],3)}*e^(-{np.round(popt[1],3)}*x)+{np.round(popt[2],2)}', horizontalalignment='left', verticalalignment='top', transform=ax.transAxes)
                            cl = 'tab:purple'
                            ax.axhline(popt[2], color=cl, ls='--')
                            keepval = popt[2]
                            errval = perr[2]
                        elif fct == 'inv':
                            ax.text(0.05,0.95, '\n'.join([f'$R^2$: {np.round(r2, decimals=6)}',f'RMSE: {np.round(rmse, decimals=2)}',rf'$\frac{{{np.round(popt[0],3)}}}{{x}}+{np.round(popt[1],2)}$']), horizontalalignment='left', verticalalignment='top', transform=ax.transAxes)
                            cl = 'tab:blue'
                            ax.axhline(popt[1], color=cl, ls='--')
                            keepval = popt[1]
                            errval = perr[1]
                        ax.plot(Xp, Yp, color=cl, lw=3, zorder=1)
                        ax.scatter(X, Y, s=30, zorder=2)

                        if savefig:
                            ax.set_xlabel('injection')
                            ax.set_ylabel('value')
                            aol = df[k].iloc[df.index.get_level_values('Inj Nr') >= valids].groupby(level='Identifier 1').mean().values[0]
                            ax.text(0.95,0.05, f'aol: {aol:.2f}\n {fct}: {keepval:.2f}', horizontalalignment='right', verticalalignment='bottom', transform=ax.transAxes)
                            plt.tight_layout()
                            plt.savefig(f"./figs/inject/{len(X)}inj_{fct}_{samn}_Analysis_{p[1]}-{k}.svg", format='svg')
                        plt.show()
                        keep_df.loc[sam,analysis][k] = keepval
                        err_df.loc[sam,analysis][k] = errval
                    except RuntimeError:
                        fitting_errors += 1 # count number of fitting problems
                        print(f'unable to fit {sam} Analysis {p[1]}, {k}, doing lasts selection')
                        keep_df.loc[sam,analysis][k] = df[k].iloc[df.index.get_level_values('Inj Nr') >= valids].groupby(level='Identifier 1').mean().values[0]
                        err_df.loc[sam,analysis][k] = df[k].iloc[df.index.get_level_values('Inj Nr') >= valids].groupby(level='Identifier 1').std().values[0]
                else: # else use mean of the last values
                    print(f'no clear trend in {sam} Analysis {p[1]}, {k}, doing lasts selection')
                    keep_df.loc[sam,analysis][k] = df[k].iloc[df.index.get_level_values('Inj Nr') >= valids].groupby(level='Identifier 1').mean().values[0]
                    err_df.loc[sam,analysis][k] = df[k].iloc[df.index.get_level_values('Inj Nr') >= valids].groupby(level='Identifier 1').std().values[0]
        print(f'ENCOUNTERED {fitting_errors} FITTING ERRORS !!!')
        return [keep_df, err_df]
        
    
    if not calib_dict: # if no dictionary of standard names is provided, just use the standard names
        calib_dict=dict(zip([i for l in cal_samples for i in l],[i for l in cal_samples for i in l])) # dict of flattened list of lists
    cal_dict_inv = dict(zip(calib_dict.values(), calib_dict.keys()))
    
    # read results
    std = pd.read_excel('STD_ISO.xlsx', index_col='Std', engine='openpyxl')
    
    samples = pd.read_csv(fn, sep='\s*,\s*', engine='python', index_col=['Line','Identifier 1', 'Inj Nr', 'Analysis'])
    samples.rename(columns = {'d(18_16)Mean': 'd18O', 'd(D_H)Mean': 'd2H'}, inplace=True)
    valid_c = [i for i in range(valid_c_from,samples.index.get_level_values(level="Inj Nr").max()+1)]
    multistd = len(calib_positions)>1 # boolean if more than one standard positions defined
    # calibration results dataframe with one value for each analysis, interpolated from the standards:
    # DataFrame to store the calibration parameters and goodness of fit. This has one row per analysis, as needed for drift correction. not used if no drift  correction is applied (if one single series of standard analyses is given in calib_pos)
    cal_res = pd.DataFrame(index=samples.index.unique(level=-1), columns=pd.MultiIndex.from_product([['d18O', 'd2H'],['intercept', 'coefficient', 'R2', 'RMSE']], names=['isotope','parameter']).append(pd.MultiIndex.from_tuples([('info','datetime')])), dtype=np.float64)
    samples['Time Code'] = pd.to_datetime(samples['Time Code'])
    samples['Time_num'] = samples['Time Code'].values.astype(np.int64) # convert timestamp to int to be able to du mean
    cal_res.loc[:,('info','datetime')] = pd.to_datetime(samples.groupby('Analysis', as_index=False)['Time_num'].mean().values.reshape((-1,)), unit='ns') # set middle of each samples analysis time as the time
    # iterate over the sets of standards
    for calib in range(len(calib_positions)):
        print(calib)
        midtime_std = samples.loc[[l for l in calib_positions[calib]],[calib_dict[s] for s in cal_samples[calib]],valid_c]['Time Code'].mean()
        Analyses = samples.loc[[l for l in calib_positions[calib]],[calib_dict[s] for s in cal_samples[calib]],valid_c].index.unique(level=-1)
        if analysis_selection == 'mlast':
            measured = samples.loc[[l for l in calib_positions[calib]],[calib_dict[s] for s in cal_samples[calib]],valid_c][['d18O', 'd2H']].groupby(level='Identifier 1').mean().rename(index=cal_dict_inv)
        elif analysis_selection == 'limit':
            samples.loc[[l for l in calib_positions[calib]],[calib_dict[s] for s in cal_samples[calib]],:,:][['d18O', 'd2H']]
                
            [measured, measured_err] = best_value(sample_df=samples.loc[[l for l in calib_positions[calib]],[calib_dict[s] for s in cal_samples[calib]],:,:][['d18O', 'd2H']], valids=valid_c_from, fct=fct)
            measured = measured.rename(index=cal_dict_inv).droplevel('Analysis')
        cal_df = pd.concat([measured, std], axis=1, keys=['measured', 'certified'], sort=True)
        cal_res.loc[Analyses,('info','datetime')] = midtime_std
        # Fit calibration curve for each of the two isotopes
        for k in ['d18O', 'd2H']:
            X = cal_df.loc[cal_samples[calib]]['measured',k].values.reshape(-1, 1)
            Y = cal_df.loc[cal_samples[calib]]['certified',k].values.reshape(-1, 1)
            model = LinearRegression()  # create object for the class
            model.fit(X, Y) # perform linear regression
            Y_pred = model.predict(X)  # make predictions
            rmse = np.sqrt(mean_squared_error(Y,Y_pred))
            r2 = r2_score(Y,Y_pred)
            # save calibration parameters and goodness of fit to the set of samples
            cal_res.loc[Analyses,(k,['intercept', 'coefficient', 'R2', 'RMSE'])]= [model.intercept_[0], model.coef_[0][0],r2,rmse]
            # plot calibrations
            fig, ax = plt.subplots()
            ax.scatter(X, Y, s=10, zorder=2)
            Xp = np.arange(np.min(X),np.max(X), np.max(X)/100+1).reshape(-1, 1)[:] # don't know why but does not work without [:]
            Yp = model.predict(Xp)
            ax.plot(Xp, Yp, color='k', zorder=1)
            ax.text(0.05,0.95, f'$R^2$: {np.round(r2, decimals=6)} \n RMSE: {np.round(rmse, decimals=2)}', horizontalalignment='left', verticalalignment='top', transform=ax.transAxes)
            ax.set_xlabel(f'measured {k}')
            ax.set_ylabel(f'real / predicted {k}')
            plt.show()
    if multistd:
        # Interpolate calibration parameters between standards
        cal_res_t = cal_res.set_index(('info','datetime')) # set analysis time (middle of all injections) as index
        cal_res.loc[:,(['d18O', 'd2H'],['intercept', 'coefficient'])] = cal_res_t.loc[:,(['d18O', 'd2H'],['intercept', 'coefficient'])].interpolate(method='time').ffill().bfill().values
    else:
        cal_res = cal_res.ffill().bfill()
    cal_res.to_excel(cal_fn)
        
    if analysis_selection == 'mlast':
        res = samples[['d18O', 'd2H']].rename(columns={'d18O':'d18O_measured', 'd2H':'d2H_measured'}).iloc[samples.index.get_level_values('Inj Nr') >= valid_s_from].groupby(level='Identifier 1').mean()
    elif analysis_selection == 'limit':
        [res,res_err] = best_value(sample_df=samples[['d18O', 'd2H']], valids=valid_s_from, fct=fct)
        res = res.rename(columns={'d18O':'d18O_measured', 'd2H':'d2H_measured'})
    # apply calibration curve to each sample
    res['d18O_predicted'] = cal_res.loc[:,('d18O','intercept')] + cal_res.loc[:,('d18O','coefficient')] * res['d18O_measured']
    res['d2H_predicted'] = cal_res.loc[:,('d2H','intercept')] + cal_res.loc[:,('d2H','coefficient')] * res['d2H_measured']
    res.to_excel(res_fn)
    return [cal_res, res]
