# Supplementary material for: Faster and more precise isotopic water analysis of discrete samples by predicting the repetitions’ asymptote instead of averaging last values
Source: MethodsX. 2022 Mar 3;9:101656. doi: 10.1016/j.mex.2022.101656 (PMC8938324; doi:10.1016/j.mex.2022.101656)
Supplement: Supplementary file 1 [file mmc1.zip › mmc1/readme.txt]

Instructions of use:
- Enter names and real values of standards into STD_ISO.xlsx
- Place Picarro raw file in the directory
- Enter the following information in "calibration_example.py" (here we show examples of the format, to be replaced)
	fn = 'HIDS2284_IsoWater_20200210_105830.csv' # filename to raw picarro output (or path if stored in different directory)

	calib_pos = [range(1,97), range(167,215)] # Positions where to look for standard mesurement results. Line column of raw data, list of value ranges with one entry if no drift correction is to be performed, multiple entries if drift correction is to be performed
	std_names = ['Picarro DPL', 'Picarro MID', 'Picarro ZERO'] # names of the standards to use for calibration

	# dictionary with standard names and their names used in the Picarro data file. can be replaced by None if names are the same
	calib_dict = {'Picarro DPL' : 'Std Picarro DEPL - ampoule 1 /vial 1', 
				  'Picarro MID' : 'Std Picarro MID - ampoule 1/vial 1', 
				  'Picarro ZERO' : 'Std Picarro ZERO - ampoule 1/vial 1', 
				  'Picarro DPL2' : 'Std Picarro DEPL - ampoule 1/vial 2', 
				  'Picarro MID2' : 'Std Picarro MID - ampoule 1/vial 2', 
				  'Picarro ZERO2' : 'Std Picarro ZERO - ampoule 1/vial 2', 
				  'IAEA SLAP2' : 'IAEA SLAP2', 
				  'IAEA VSMOW2' : 'IAEA VSMOW2'}

	plot_MWL = True # plot samples on meteoric water lines
	if plot_MWL:
		# names of samples to plot along with meteoric water lines 
		samples = ['14/11/19 GAZ2', '14/11/19 GAZ4', '14/11/19 GAZ6', '14/11/19 GAZ8', '14/11/19 GAZ10', '14/11/19 GAZ12', '14/11/19 GAZ14']
- Run "calibration_example.py"
