# Supplementary material for: Faster and more precise isotopic water analysis of discrete samples by predicting the repetitions’ asymptote instead of averaging last values
Source: MethodsX. 2022 Mar 3;9:101656. doi: 10.1016/j.mex.2022.101656 (PMC8938324; doi:10.1016/j.mex.2022.101656)
Supplement: Supplementary file 1 [file mmc1.zip › mmc1/STD_ISO.xlsx]

## Sheet: Feuil1
Std	d18O	d2H
Picarro DPL	-29.6	-235
Picarro MID	-20.6	-159
Picarro ZERO	0.3	1.8
Picarro DPL2	-29.6	-235
Picarro MID2	-20.6	-159
Picarro ZERO2	0.3	1.8
IAEA SLAP2	-55.5	-427.5
IAEA VSMOW2	0	0
